# Supplementary material for: A comparative analysis of the transcriptome profiles of liver and muscle tissue in pigs divergent for feed efficiency
Source: BMC Genomics. 2019 Jun 6;20:461. doi: 10.1186/s12864-019-5740-z (PMC6555042; doi:10.1186/s12864-019-5740-z)
Supplement: Supplementary file 1 — Table S1. Sequencing information. This file contains raw sequence, read alignment and gene annotation information. (XLSX 13 kb) [file 12864_2019_5740_MOESM1_ESM.xlsx]

## Sheet: Liver
	Raw Reads	% GC	Aligned Reads	Alignment Rate %	Assigned	Unassigned_Ambiguity	Unassigned_MultiMapping	Unassigned_NoFeatures	Unassigned_Unmapped
25_count	1.58876e+07	49	31775189	89	19285567	781026	7121112	6405564	3480490
29_count	1.29221e+07	49	25844215	79	14489232	565591	5776552	4422407	4004564
31_count	1.59402e+07	50	31880393	88	19566219	838088	6728528	5740108	3051793
32_count	14270812	51	32762537	90	17668532	672597	5680986	5171390	2745992
33_count	1.38156e+07	49	27631137	87	16645894	643397	5738367	5428151	2611939
34_count	15490152	49	30980304	89	18983407	756161	7573133	5507979	2713695
35_count	1.38822e+07	49	27742886	85	16676604	634625	4882505	5848777	2596269
41_count	13964317	49	32842557	83	18972336	752420	8158447	5987059	2803949
42_count	1.62357e+07	49	31275631	89	19722786	764189	5744243	5722463	2755265
44_count	1.75566e+07	51	20937926	86	12337755	457341	2903826	5165096	1766971
45_count	15512969	49	28973120	84	16061862	601237	5100827	7413605	2790854
79_count	1.28023e+07	49	28057914	90	16271650	574901	4970111	4542872	4611742
127_count	1.63813e+07	50	32762537	90	20849447	778432	6748720	5587856	2836279
128_count	1.31709e+07	49	26341789	88	16308136	672585	5072370	4917492	2393422
129_count	1.67328e+07	50	33465627	89	20958361	730955	6751109	6010094	3044466
130_count	15512969	49	31025938	84	18670349	668888	7490918	5780177	2831282
160_count	13964317	49	27928634	76	15288177	583947	5280879	5016126	4858064
161_count	16983303	49	34177210	88	19391452	603138	6353666	5658156	5885492
163_count	17041659	49	34083318	89	20044953	785213	9035973	6542759	3103020
164_count	1.62791e+07	49	32558241	75	18945958	711548	6439090	6028378	4152878
166_count	1.62357e+07	49	32471323	77	20243531	643606	6252308	5874592	3060592
168_count	16631755	49	33263510	76	19812722	573028	7182893	6260865	3583694
169_count	1.75566e+07	51	32471323	77	21831687	699139	7123039	5934773	3641272
171_count	1.28023e+07	49	34083318	89	15974811	647978	5634033	4572380	2159383

## Sheet: Muscle 
Sample	Raw Reads	% GC	Aligned Reads	Alignment Rate %	Assigned	Unassigned_Ambiguity	Unassigned_MultiMapping	Unassigned_NoFeatures	Unassigned_Unmapped
1	1.36291e+07	54	27258215	80	16473451	551064	3746993	4046147	4756083
2	1.53466e+07	50	32666429	89	16708590	490444	4046966	5049842	6814351
3	16254745	52	32509490	84	19603257	566175	4539352	5961536	4607761
4	1.64117e+07	55	32823369	81	20035021	558325	4485734	4841314	5637373
6	15571321	51	31142642	81	18165240	547406	4496454	5822983	4834856
17	16112999	51	32225998	83	19205857	576900	4416350	5822091	4879604
18	1.4627e+07	51	29254049	83	17144873	533418	4394626	5491331	4375487
22	1.58957e+07	52	31791473	82	18470611	621142	4902765	5834056	4985545
31	12929777	55	25859554	84	14634862	464785	3231106	4558097	4864114
32	1.5355e+07	54	30709943	81	18834726	503596	3932816	4701971	5103290
33	1.53618e+07	53	30723539	90	17087120	511417	3861916	4175996	7384171
34	14690502	51	29381004	85	17868047	480045	4527009	5502372	3766359
51	1.54526e+07	51	30528808	88	18914238	542048	4305747	5279159	5.03037e+06
52	1.28166e+07	52	25633237	82	15576247	450313	3380592	4393300	3863833
55	1.59903e+07	52	30990059	89	18472688	502080	4880932	6245449	4858518
56	1.4893e+07	50	31980565	83	18329119	590109	4203390	5341270	3862996
58	1.54526e+07	52	29785927	81	18600064	677545	4453979	5129036	4788295
59	1.50057e+07	51	30011463	85	18104576	589039	4190999	5532285	4176069
61	1.55607e+07	52	31121391	83	18914238	542048	4305747	5279159	5.03037e+06
62	1.52553e+07	55	30510615	80	18139650	501467	3891889	4887225	5456802
64	15353401	55	30706802	81	18830093	522933	4030793	4628871	5114637
66	15092863	55	30185726	86	18229150	471572	3708511	4751355	5248968
68	1.57195e+07	51	31438935	85	18459335	560994	4496084	5752833	4897397
70	1.46411e+07	51	32960607	83	19913602	597663	4853605	5827335	4732222
83	1.51219e+07	52	31198560	86	19913602	597663	4853605	5827335	4732222
