# Supplementary material for: A comparative analysis of the transcriptome profiles of liver and muscle tissue in pigs divergent for feed efficiency
Source: BMC Genomics. 2019 Jun 6;20:461. doi: 10.1186/s12864-019-5740-z (PMC6555042; doi:10.1186/s12864-019-5740-z)
Supplement: Supplementary file 2 — Table S2. Differentially expressed genes in muscle. This table lists the genes that were differentially expressed in muscle. (XLSX 705 kb) [file 12864_2019_5740_MOESM2_ESM.xlsx]

## Sheet: Muscle_DE_Genes
Gene (Sus)	Gene name	table.baseMean	table.log2FoldChange	table.lfcSE	table.stat	table.pvalue	table.padj
ENSSSCG00000013873	OSGEPL1	703.775	-1.06662	0.153949	-6.92843	4.25536e-12	2.66722e-08
ENSSSCG00000011430	CAPN1	319.159	-1.12114	0.164232	-6.82658	8.69651e-12	2.66722e-08
ENSSSCG00000020149		583.461	-2.44047	0.356619	-6.84334	7.73669e-12	2.66722e-08
ENSSSCG00000017340		137.059	-1.6131	0.238663	-6.75889	1.39054e-11	3.19859e-08
ENSSSCG00000003475	MYSM1	841.886	-0.991079	0.149981	-6.60804	3.89449e-11	4.47915e-08
ENSSSCG00000002769	IRF2BP1	437.213	-1.00892	0.152528	-6.61461	3.7252e-11	4.47915e-08
ENSSSCG00000020657	NRN1	3141.92	-1.15206	0.173113	-6.65498	2.83337e-11	4.47915e-08
ENSSSCG00000018052	LSM14B	323.698	-1.61837	0.243419	-6.64852	2.96062e-11	4.47915e-08
ENSSSCG00000007763	RGS12	2323.67	-1.40621	0.213942	-6.57286	4.93565e-11	5.04588e-08
ENSSSCG00000025688		4939.54	-1.18781	0.182278	-6.51647	7.19814e-11	6.62301e-08
ENSSSCG00000017544	ALDH4A1	3984.8	-1.34679	0.207493	-6.49079	8.53885e-11	7.14236e-08
ENSSSCG00000013771	OLA1	3188.27	-1.00415	0.15647	-6.41757	1.38468e-10	7.49438e-08
ENSSSCG00000000691	TUBA8	726.239	-1.09568	0.169415	-6.46742	9.96876e-11	7.49438e-08
ENSSSCG00000027325		162.271	-1.20045	0.187019	-6.41886	1.37294e-10	7.49438e-08
ENSSSCG00000013176	STT3A	811.826	-1.28683	0.200299	-6.42454	1.32267e-10	7.49438e-08
ENSSSCG00000003097	PLOD1	148.219	-1.29049	0.200177	-6.44672	1.14294e-10	7.49438e-08
ENSSSCG00000011356	TCIRG1	7317.43	-1.31177	0.203252	-6.45389	1.09014e-10	7.49438e-08
ENSSSCG00000006328	UBOX5	1692.22	-1.66757	0.260295	-6.40648	1.48921e-10	7.61232e-08
ENSSSCG00000015897	COX1	127.078	2.6003	0.409284	6.3533	2.10751e-10	9.41584e-08
ENSSSCG00000003434	ZRANB2	4426.1	-0.930728	0.147031	-6.33015	2.44928e-10	9.41584e-08
ENSSSCG00000017213	CFAP126	1044.88	-1.11254	0.175524	-6.3384	2.32167e-10	9.41584e-08
ENSSSCG00000005649	F11R	964.719	-1.21342	0.191747	-6.32821	2.48022e-10	9.41584e-08
ENSSSCG00000018034	MFSD1	283.397	-1.26387	0.200118	-6.31563	2.69067e-10	9.41584e-08
ENSSSCG00000017690	G6PD	190.264	-1.28142	0.202448	-6.32963	2.45755e-10	9.41584e-08
ENSSSCG00000028720		2131.86	-1.32219	0.209213	-6.31983	2.61845e-10	9.41584e-08
ENSSSCG00000005860	SNX27	322.623	-1.32241	0.208691	-6.33671	2.34719e-10	9.41584e-08
ENSSSCG00000001692	C7H15orf39	436.033	-1.36404	0.216499	-6.30046	2.96771e-10	9.41584e-08
ENSSSCG00000006538	PCIF1	509.169	-1.43474	0.227586	-6.30418	2.89727e-10	9.41584e-08
ENSSSCG00000013892	GTF3C3	362.089	-3.40509	0.539949	-6.30631	2.85761e-10	9.41584e-08
ENSSSCG00000029349		96.8031	1.90729	0.304325	6.26728	3.67412e-10	1.02782e-07
ENSSSCG00000017555	CACNA1S	937.872	1.77067	0.28227	6.27295	3.54275e-10	1.02782e-07
ENSSSCG00000004480	KLHL28	523.204	-0.862199	0.137769	-6.25828	3.8925e-10	1.02782e-07
ENSSSCG00000016211		2395.61	-1.17893	0.188567	-6.25205	4.05088e-10	1.02782e-07
ENSSSCG00000002654	ZNF565	2192.19	-1.18197	0.189253	-6.24546	4.22543e-10	1.02782e-07
ENSSSCG00000017885	TP63	1971.93	-1.2717	0.203314	-6.25484	3.97934e-10	1.02782e-07
ENSSSCG00000022474	ANKRD16	110.433	-1.2838	0.205581	-6.24475	4.2449e-10	1.02782e-07
ENSSSCG00000029430		1583.07	-1.3707	0.219063	-6.25712	3.92147e-10	1.02782e-07
ENSSSCG00000005628	DUSP12	1844.63	-1.49502	0.23844	-6.27003	3.60977e-10	1.02782e-07
ENSSSCG00000007286		1094.37	-1.03318	0.165743	-6.23364	4.55718e-10	1.05681e-07
ENSSSCG00000001930	VTI1B	256383	-1.18621	0.19033	-6.23237	4.59433e-10	1.05681e-07
ENSSSCG00000013445	ARPC5	1249.5	-0.980735	0.157906	-6.21087	5.2693e-10	1.18251e-07
ENSSSCG00000023380	DDX58	1741.13	-1.00708	0.162511	-6.19702	5.75418e-10	1.26058e-07
ENSSSCG00000010454	PDCD10	158.964	2.42267	0.393095	6.16306	7.1353e-10	1.41074e-07
ENSSSCG00000025406		103.673	1.9783	0.320666	6.16934	6.85743e-10	1.41074e-07
ENSSSCG00000003098	MFN2	850.971	-0.978807	0.159077	-6.15305	7.60072e-10	1.41074e-07
ENSSSCG00000013082	HYOU1	536.014	-0.982767	0.159885	-6.14672	7.91015e-10	1.41074e-07
ENSSSCG00000004056	CXXC1	375.923	-1.04231	0.169321	-6.1558	7.46996e-10	1.41074e-07
ENSSSCG00000012896	MRPL48	3004.21	-1.25444	0.203638	-6.16014	7.26795e-10	1.41074e-07
ENSSSCG00000009584	HTRA1	3014.27	-1.29828	0.211258	-6.14547	7.97286e-10	1.41074e-07
ENSSSCG00000013601	SNX25	1107.08	-1.3076	0.212743	-6.14639	7.92642e-10	1.41074e-07
ENSSSCG00000022655	LOC100625049	510.317	-1.4237	0.231283	-6.15566	7.47678e-10	1.41074e-07
ENSSSCG00000017196	ZMIZ2	885.449	-1.43877	0.233413	-6.16405	7.09055e-10	1.41074e-07
ENSSSCG00000005934	POLR3C	354.321	-1.41923	0.231081	-6.14173	8.16294e-10	1.41712e-07
ENSSSCG00000006520	JPH2	787.242	-1.16951	0.191092	-6.12015	9.3489e-10	1.50911e-07
ENSSSCG00000025464		1479.19	-1.19268	0.194794	-6.12278	9.19555e-10	1.50911e-07
ENSSSCG00000025164		129.291	-1.21826	0.198985	-6.12234	9.2209e-10	1.50911e-07
ENSSSCG00000014347	CCM2	1673.32	-1.4956	0.244084	-6.12741	8.93203e-10	1.50911e-07
ENSSSCG00000014367	AEBP1	740.761	-1.42182	0.232595	-6.11285	9.7867e-10	1.55254e-07
ENSSSCG00000014128	ESYT2	23714.7	-0.977806	0.16029	-6.10023	1.05913e-09	1.55447e-07
ENSSSCG00000027198		1560.65	-1.22975	0.201396	-6.1061	1.02097e-09	1.55447e-07
ENSSSCG00000005915	VPS45	3846.18	-1.27752	0.209127	-6.10882	1.00371e-09	1.55447e-07
ENSSSCG00000003106	EFHD2	838.09	-1.28866	0.211274	-6.09945	1.06436e-09	1.55447e-07
ENSSSCG00000013037	NKAPD1	1414.21	-1.36093	0.223123	-6.09948	1.06413e-09	1.55447e-07
ENSSSCG00000012918	GDPD5	2164.3	-1.24256	0.203814	-6.09653	1.08395e-09	1.55834e-07
ENSSSCG00000016349	C4H8orf76	2542.77	-1.25807	0.206538	-6.09125	1.12034e-09	1.57251e-07
ENSSSCG00000027197		3988.41	-1.26237	0.207281	-6.09016	1.12798e-09	1.57251e-07
ENSSSCG00000020682	SCAP	2018.24	-1.39828	0.229729	-6.08664	1.15306e-09	1.58347e-07
ENSSSCG00000015982	SPOP	336.874	-1.35716	0.223109	-6.08296	1.17985e-09	1.59645e-07
ENSSSCG00000024437		2883.83	-1.09509	0.180354	-6.07191	1.26402e-09	1.6796e-07
ENSSSCG00000016734	GADD45B	1121.96	-1.19727	0.197418	-6.06464	1.32251e-09	1.6796e-07
ENSSSCG00000028943		431.95	-1.25495	0.206912	-6.06514	1.31835e-09	1.6796e-07
ENSSSCG00000026804		153.281	-1.29682	0.213666	-6.06936	1.28418e-09	1.6796e-07
ENSSSCG00000030425		82.2002	-1.85817	0.306456	-6.06342	1.33259e-09	1.6796e-07
ENSSSCG00000003570	TIE1	2019.82	-1.14329	0.188989	-6.04951	1.45289e-09	1.8065e-07
ENSSSCG00000027127		4037.27	-1.12643	0.186282	-6.04689	1.47665e-09	1.81155e-07
ENSSSCG00000000298	NABP2	4977.96	-1.31388	0.217603	-6.03795	1.56088e-09	1.8897e-07
ENSSSCG00000005663		380.35	-1.14037	0.188952	-6.03525	1.58717e-09	1.89657e-07
ENSSSCG00000020906	TBCC	299.679	2.34277	0.388897	6.02414	1.70013e-09	2.00478e-07
ENSSSCG00000027660		273.56	2.16113	0.359186	6.01675	1.7795e-09	2.00478e-07
ENSSSCG00000022828	CCNL1	662.842	1.55763	0.258994	6.01414	1.80847e-09	2.00478e-07
ENSSSCG00000014792	GPBP1	1281.78	-1.04545	0.1738	-6.01527	1.79591e-09	2.00478e-07
ENSSSCG00000003090	FBXO44	527.216	-1.13831	0.189104	-6.01949	1.7497e-09	2.00478e-07
ENSSSCG00000008553	SCARB1	339.678	-1.19264	0.19818	-6.01794	1.76652e-09	2.00478e-07
ENSSSCG00000013229	APLP2	2433.31	-1.07079	0.178209	-6.00865	1.87077e-09	2.00543e-07
ENSSSCG00000013017	PDGFD	2486.93	-1.29762	0.215892	-6.01049	1.8496e-09	2.00543e-07
ENSSSCG00000013645	TNKS	506.878	-1.37364	0.228623	-6.00833	1.87444e-09	2.00543e-07
ENSSSCG00000003154	ECE1	15413.7	-1.05475	0.175629	-6.00558	1.90643e-09	2.01622e-07
ENSSSCG00000007805	WDR19	263798	-1.12538	0.18753	-6.00106	1.96034e-09	2.04967e-07
ENSSSCG00000009705		39.0529	1.45034	0.241833	5.99726	2.0067e-09	2.07456e-07
ENSSSCG00000016539	RAB11FIP5	1695.7	-1.19179	0.198815	-5.99448	2.04131e-09	2.0869e-07
ENSSSCG00000025486		7661.6	-1.14107	0.190464	-5.99099	2.08571e-09	2.10886e-07
ENSSSCG00000029875		38.4891	1.5258	0.254987	5.98386	2.17911e-09	2.17935e-07
ENSSSCG00000014577		3575.27	-1.00564	0.168112	-5.98199	2.20432e-09	2.18085e-07
ENSSSCG00000013864	COL3A1	14899.2	-1.0049	0.168121	-5.97722	2.26981e-09	2.20167e-07
ENSSSCG00000026590		95.5914	-1.30003	0.217568	-5.97527	2.29715e-09	2.20167e-07
ENSSSCG00000007265	FABP1	4840.93	-1.4856	0.248599	-5.97592	2.28798e-09	2.20167e-07
ENSSSCG00000003405	ADGRL4	245.903	-1.04861	0.175601	-5.97151	2.35064e-09	2.20697e-07
ENSSSCG00000001876	ABHD4	844.419	-1.05329	0.176364	-5.97227	2.33976e-09	2.20697e-07
ENSSSCG00000028295		112.667	1.59777	0.268327	5.95455	2.60784e-09	2.31361e-07
ENSSSCG00000006845	CD2BP2	456.41	1.32755	0.22273	5.96036	2.51681e-09	2.31361e-07
ENSSSCG00000009150	PCBD1	3435.14	-0.863186	0.144794	-5.96148	2.49957e-09	2.31361e-07
ENSSSCG00000014557	EGFLAM	658.653	-0.943228	0.158385	-5.9553	2.59602e-09	2.31361e-07
ENSSSCG00000024245		863.061	-1.17379	0.197102	-5.95526	2.59655e-09	2.31361e-07
ENSSSCG00000013005	CEP57	1238.75	-1.35603	0.227748	-5.9541	2.6151e-09	2.31361e-07
ENSSSCG00000030408		306.375	2.39537	0.402696	5.94832	2.70904e-09	2.34915e-07
ENSSSCG00000010451	PTX3	146.474	2.15343	0.36242	5.94182	2.81875e-09	2.34915e-07
ENSSSCG00000011767	FZR1	153.935	1.98995	0.334993	5.94028	2.84541e-09	2.34915e-07
ENSSSCG00000009511	PDCD4	597.737	-0.916004	0.154336	-5.93513	2.93612e-09	2.34915e-07
ENSSSCG00000015973	DES	4275.14	-0.934108	0.157282	-5.93906	2.86657e-09	2.34915e-07
ENSSSCG00000009916	PFKP	2573.49	-1.11067	0.186911	-5.94225	2.81142e-09	2.34915e-07
ENSSSCG00000013524	ACVR2A	637.479	-1.19778	0.201575	-5.94212	2.81366e-09	2.34915e-07
ENSSSCG00000010073	CCDC51	4542.15	-1.27728	0.214842	-5.94519	2.76134e-09	2.34915e-07
ENSSSCG00000007941	TMA16	1746.68	-1.30821	0.220403	-5.93552	2.92908e-09	2.34915e-07
ENSSSCG00000007546	CRIM1	310.433	-1.31097	0.220582	-5.94321	2.79495e-09	2.34915e-07
ENSSSCG00000030378		1647.77	-1.49945	0.252527	-5.93779	2.88894e-09	2.34915e-07
ENSSSCG00000014818	RAD17	715.038	-1.60178	0.269965	-5.93329	2.96925e-09	2.35518e-07
ENSSSCG00000012999	ANKRD49	2566.73	-1.20353	0.202997	-5.9288	3.05161e-09	2.39981e-07
ENSSSCG00000029034		9365.2	-1.36484	0.230479	-5.92178	3.1848e-09	2.48333e-07
ENSSSCG00000004163	GABPB1	1301.93	1.77516	0.300165	5.91395	3.34003e-09	2.49729e-07
ENSSSCG00000015987	CCT6A	747.415	1.66381	0.281236	5.91608	3.29706e-09	2.49729e-07
ENSSSCG00000009791	DCTN3	808.94	1.33989	0.226424	5.91763	3.2662e-09	2.49729e-07
ENSSSCG00000010585	ATP6V1A	1652.41	-0.971701	0.164342	-5.9127	3.36554e-09	2.49729e-07
ENSSSCG00000005900	TMOD4	751.412	-1.22102	0.206292	-5.91886	3.24188e-09	2.49729e-07
ENSSSCG00000007312	CCDC142	272.903	-1.26672	0.214191	-5.91397	3.33963e-09	2.49729e-07
ENSSSCG00000003763	TRMT11	210.488	2.31659	0.392045	5.90899	3.44211e-09	2.5069e-07
ENSSSCG00000008583	ARL6IP4	329.038	1.54129	0.260844	5.90886	3.4448e-09	2.5069e-07
ENSSSCG00000011437	ZFPL1	1278.38	-1.0218	0.172948	-5.90812	3.46024e-09	2.5069e-07
ENSSSCG00000016496		298.324	-1.13219	0.191728	-5.90517	3.52286e-09	2.53233e-07
ENSSSCG00000024405		487.693	-1.15464	0.195632	-5.90209	3.58915e-09	2.55998e-07
ENSSSCG00000003637	TMEM242	3130.89	-1.07164	0.181783	-5.89514	3.74365e-09	2.64964e-07
ENSSSCG00000014177	ADCK2	309.07	1.89451	0.321617	5.89056	3.84881e-09	2.66263e-07
ENSSSCG00000015931	ND3	20963.9	1.33363	0.226385	5.89098	3.83902e-09	2.66263e-07
ENSSSCG00000010968	AMER1	687.74	-1.19726	0.203207	-5.8918	3.82012e-09	2.66263e-07
ENSSSCG00000024052		741.252	-1.03955	0.176573	-5.88736	3.92412e-09	2.69447e-07
ENSSSCG00000005839	CRTC2	674.666	-1.31093	0.222762	-5.88486	3.98391e-09	2.70561e-07
ENSSSCG00000010603	CCDC80	10488.8	-1.31815	0.224014	-5.88423	3.99916e-09	2.70561e-07
ENSSSCG00000028036		1211.44	-1.60381	0.272641	-5.8825	4.04122e-09	2.71411e-07
ENSSSCG00000027307		1324.63	-1.18581	0.201723	-5.8784	4.14243e-09	2.74205e-07
ENSSSCG00000007798	STIM2	2010.32	-1.57975	0.268713	-5.87894	4.12906e-09	2.74205e-07
ENSSSCG00000010756	TRAPPC2	151.71	-1.43585	0.244312	-5.87711	4.17496e-09	2.74385e-07
ENSSSCG00000010226	LMOD3	980.655	1.82835	0.31134	5.87253	4.29206e-09	2.8008e-07
ENSSSCG00000005724	DAP3	541.609	1.63964	0.279466	5.86705	4.4363e-09	2.82143e-07
ENSSSCG00000009910	GDI2	4295.2	-0.75933	0.129431	-5.86667	4.44634e-09	2.82143e-07
ENSSSCG00000013656	LIMS2	361.051	-0.991286	0.168883	-5.86965	4.36707e-09	2.82143e-07
ENSSSCG00000016988	ELMO2	1826.17	-1.10102	0.187664	-5.86698	4.43795e-09	2.82143e-07
ENSSSCG00000002907	FAM71E1	4021.12	-0.871944	0.148933	-5.8546	4.78165e-09	2.82239e-07
ENSSSCG00000000274	LOC100523964	6607.98	-0.917684	0.156778	-5.85341	4.81595e-09	2.82239e-07
ENSSSCG00000007188	TBC1D8	2819.74	-0.943481	0.160912	-5.86334	4.53656e-09	2.82239e-07
ENSSSCG00000017217	H3F3A	301.537	-1.11486	0.190447	-5.8539	4.80171e-09	2.82239e-07
ENSSSCG00000012902	PAAF1	300.515	-1.18342	0.202038	-5.85742	4.70105e-09	2.82239e-07
ENSSSCG00000025528		245.758	-1.20912	0.206387	-5.85851	4.6703e-09	2.82239e-07
ENSSSCG00000017907	MANBAL	3564.18	-1.21461	0.207449	-5.855	4.76997e-09	2.82239e-07
ENSSSCG00000007803	FAM114A1	1525.81	-1.25099	0.213514	-5.85907	4.65463e-09	2.82239e-07
ENSSSCG00000024242		235.815	-1.26195	0.21556	-5.85429	4.79058e-09	2.82239e-07
ENSSSCG00000025525		1195.59	-1.29922	0.221789	-5.85791	4.68737e-09	2.82239e-07
ENSSSCG00000013988	PIKFYVE	347.77	-1.40123	0.239261	-5.85652	4.72671e-09	2.82239e-07
ENSSSCG00000021356	ENHO	1932.11	-1.81864	0.310393	-5.85914	4.65257e-09	2.82239e-07
ENSSSCG00000030149		1894.4	-1.07554	0.183893	-5.84871	4.95399e-09	2.88491e-07
ENSSSCG00000006889	REXO5	345.95	1.06143	0.181514	5.84762	4.98669e-09	2.88569e-07
ENSSSCG00000023600	METAP2	473.436	-1.07413	0.18384	-5.84273	5.13508e-09	2.91654e-07
ENSSSCG00000001433	PIM1	789.169	-1.17954	0.20186	-5.84338	5.11536e-09	2.91654e-07
ENSSSCG00000013431	STX6	7573.41	-1.40676	0.240692	-5.84463	5.07698e-09	2.91654e-07
ENSSSCG00000013585	WDR17	900.689	-1.38851	0.237743	-5.84039	5.20777e-09	2.93967e-07
ENSSSCG00000003791	DCBLD1	834.646	1.59617	0.273498	5.83611	5.34325e-09	2.97959e-07
ENSSSCG00000013615	TLR3	3689.78	-1.18567	0.203148	-5.83646	5.33206e-09	2.97959e-07
ENSSSCG00000027372		252.848	2.59139	0.444474	5.83023	5.53515e-09	3.06801e-07
ENSSSCG00000001571	ZXDC	1353.34	-0.983239	0.168719	-5.82767	5.62064e-09	3.0783e-07
ENSSSCG00000008675	RFC5	720.299	-1.0864	0.186416	-5.82784	5.61502e-09	3.0783e-07
ENSSSCG00000007715	IAH1	388.963	-1.23928	0.212693	-5.82663	5.65583e-09	3.07925e-07
ENSSSCG00000016590	C1H9orf16	509.45	-1.02996	0.176876	-5.82304	5.77884e-09	3.12771e-07
ENSSSCG00000007830	SLAIN2	646.966	1.36423	0.234433	5.81929	5.9097e-09	3.16134e-07
ENSSSCG00000011752		295.208	1.06695	0.183331	5.8198	5.89195e-09	3.16134e-07
ENSSSCG00000014170	ZYX	1137.36	1.07756	0.185277	5.81595	6.029e-09	3.18809e-07
ENSSSCG00000002873	PNKP	48119.4	-1.10027	0.18917	-5.81633	6.01549e-09	3.18809e-07
ENSSSCG00000028934		1308.62	-1.30628	0.224652	-5.81469	6.07454e-09	3.19382e-07
ENSSSCG00000010732	ADARB1	3410.37	-1.35266	0.232676	-5.8135	6.11799e-09	3.19839e-07
ENSSSCG00000017091	HSPB6	1312.2	-1.20637	0.207582	-5.81157	6.18894e-09	3.2172e-07
ENSSSCG00000011145	STAG2	528.717	-1.09567	0.18872	-5.80578	6.40667e-09	3.30251e-07
ENSSSCG00000012955	GAB2	1144.01	-1.20358	0.207324	-5.80531	6.42484e-09	3.30251e-07
ENSSSCG00000016577	DEPP1	677.567	-1.11687	0.192535	-5.80085	6.59791e-09	3.37263e-07
ENSSSCG00000004550	ARID4A	1875.16	-0.876353	0.1511	-5.79981	6.63898e-09	3.37487e-07
ENSSSCG00000003923	CDC40	215.414	-0.996674	0.171881	-5.79862	6.68613e-09	3.37564e-07
ENSSSCG00000024144		3072.42	-1.20776	0.20831	-5.79793	6.71387e-09	3.37564e-07
ENSSSCG00000028381		263.119	-1.1521	0.19875	-5.79671	6.76272e-09	3.38173e-07
ENSSSCG00000028663		408.282	1.47649	0.254878	5.79294	6.91652e-09	3.43994e-07
ENSSSCG00000000024	PARVB	962.004	-1.30734	0.225721	-5.79183	6.96219e-09	3.44404e-07
ENSSSCG00000026644		779.675	1.43967	0.248781	5.78691	7.16915e-09	3.52382e-07
ENSSSCG00000029179		1694.13	-1.26611	0.218816	-5.78619	7.20006e-09	3.52382e-07
ENSSSCG00000009792	RPP25L	96.3937	1.53098	0.264779	5.7821	7.37738e-09	3.56617e-07
ENSSSCG00000027287		513.486	-0.761566	0.131838	-5.77654	7.62513e-09	3.56617e-07
ENSSSCG00000026610		617.997	-0.864141	0.1496	-5.77634	7.63427e-09	3.56617e-07
ENSSSCG00000017397	AP2M1	1436.49	-0.876219	0.15162	-5.77904	7.51294e-09	3.56617e-07
ENSSSCG00000000290	PA2G4	1203.71	-0.945211	0.163684	-5.77461	7.71294e-09	3.56617e-07
ENSSSCG00000022197		2571.42	-1.04621	0.181064	-5.77814	7.55306e-09	3.56617e-07
ENSSSCG00000005528	PCMTD1	2886.03	-1.09858	0.190146	-5.77756	7.57931e-09	3.56617e-07
ENSSSCG00000005842	INTS3	193.713	-1.15559	0.199974	-5.77869	7.52834e-09	3.56617e-07
ENSSSCG00000008019	ZNF330	513.748	-1.16231	0.201233	-5.77592	7.65334e-09	3.56617e-07
ENSSSCG00000013600	ACSL1	1429.19	-1.2436	0.215206	-5.77866	7.52994e-09	3.56617e-07
ENSSSCG00000010735	TBL1X	304.255	-1.45376	0.251741	-5.77484	7.70275e-09	3.56617e-07
ENSSSCG00000030610		427.37	1.71043	0.296352	5.77162	7.85121e-09	3.59644e-07
ENSSSCG00000003200	EYA3	405.011	-1.08835	0.188574	-5.77151	7.85659e-09	3.59644e-07
ENSSSCG00000028828		694.193	1.72282	0.298714	5.76746	8.04773e-09	3.62331e-07
ENSSSCG00000028035		3865.57	1.33298	0.231117	5.76756	8.04271e-09	3.62331e-07
ENSSSCG00000022454	MEF2A	1543.08	-0.91929	0.159356	-5.76877	7.98539e-09	3.62331e-07
ENSSSCG00000017902	UBE2Z	1893.02	-1.2583	0.218193	-5.76693	8.0728e-09	3.62331e-07
ENSSSCG00000010521	MASP1	769.607	-1.31463	0.228002	-5.76588	8.12325e-09	3.62825e-07
ENSSSCG00000014289	TMEM168	3317.24	-0.877523	0.152243	-5.76395	8.2169e-09	3.64005e-07
ENSSSCG00000022874	MRPS18B	944.575	-0.945426	0.164146	-5.75967	8.42782e-09	3.64005e-07
ENSSSCG00000025284		5128.88	-0.967615	0.167977	-5.76041	8.391e-09	3.64005e-07
ENSSSCG00000026981		422.286	-1.03899	0.180343	-5.76121	8.35126e-09	3.64005e-07
ENSSSCG00000001656	TSPAN3	455.228	-1.05231	0.182728	-5.7589	8.46615e-09	3.64005e-07
ENSSSCG00000017480	ITSN1	1386.8	-1.0935	0.189756	-5.7627	8.27795e-09	3.64005e-07
ENSSSCG00000012269	N4BP3	2663.13	-1.15054	0.199784	-5.75894	8.46451e-09	3.64005e-07
ENSSSCG00000028372		172.203	-1.19954	0.208166	-5.76241	8.29231e-09	3.64005e-07
ENSSSCG00000017787	DDX49	395.743	-0.922948	0.160289	-5.75804	8.50986e-09	3.64183e-07
ENSSSCG00000029082		559.142	1.54613	0.268626	5.75569	8.62882e-09	3.67564e-07
ENSSSCG00000027126		99.0749	-1.02387	0.177942	-5.75395	8.71842e-09	3.69669e-07
ENSSSCG00000009555	PRDX3	1845.86	-0.959607	0.166817	-5.75245	8.79585e-09	3.71242e-07
ENSSSCG00000010007	WDR48	267.685	-1.09384	0.190226	-5.75022	8.91274e-09	3.74457e-07
ENSSSCG00000030167		1058.49	-1.3651	0.237439	-5.74929	8.96193e-09	3.74812e-07
ENSSSCG00000013429	XPR1	1101.63	-1.02805	0.178858	-5.74787	9.03758e-09	3.76266e-07
ENSSSCG00000006971	LOC100737768	36.6759	1.68726	0.293864	5.74163	9.37693e-09	3.81678e-07
ENSSSCG00000016495	ATRAID	1531.62	-0.934892	0.162815	-5.74206	9.35302e-09	3.81678e-07
ENSSSCG00000024912		544.597	-0.957948	0.166855	-5.7412	9.40067e-09	3.81678e-07
ENSSSCG00000005605	TADA1	133.314	-0.980979	0.170775	-5.74427	9.23187e-09	3.81678e-07
ENSSSCG00000003582	NFYC	618.548	-1.07268	0.186815	-5.74196	9.35878e-09	3.81678e-07
ENSSSCG00000003120	FAM131C	1911.98	-1.21134	0.211001	-5.74092	9.41647e-09	3.81678e-07
ENSSSCG00000030616		305.21	2.12422	0.370356	5.7356	9.71682e-09	3.8207e-07
ENSSSCG00000008072	CFI	240.914	2.10727	0.367233	5.73824	9.56647e-09	3.8207e-07
ENSSSCG00000016843	VPS50	93.9777	1.62718	0.283689	5.7358	9.70558e-09	3.8207e-07
ENSSSCG00000000625	WASHC1	642.552	1.37831	0.240266	5.73659	9.66015e-09	3.8207e-07
ENSSSCG00000022316	TMEM52	83.6461	-1.0091	0.175913	-5.73637	9.67286e-09	3.8207e-07
ENSSSCG00000015117	MAP2K6	121.986	-1.29784	0.226259	-5.73609	9.68874e-09	3.8207e-07
ENSSSCG00000010965	LOC110258620	189.413	-1.6516	0.287773	-5.73924	9.51048e-09	3.8207e-07
ENSSSCG00000013500	LPGAT1	198.865	-1.05301	0.183755	-5.73049	1.00143e-08	3.84762e-07
ENSSSCG00000012553	LMNB1	121.782	-1.22299	0.213485	-5.72871	1.01198e-08	3.84762e-07
ENSSSCG00000022749	GDE1	1039.92	-1.23337	0.21528	-5.72917	1.00922e-08	3.84762e-07
ENSSSCG00000013028	ZC3H12C	2606.74	-1.25266	0.218514	-5.73264	9.88772e-09	3.84762e-07
ENSSSCG00000000973	DEK	652.806	-1.28062	0.223514	-5.72946	1.00753e-08	3.84762e-07
ENSSSCG00000005672	ISG20L2	2194.85	-1.29487	0.225997	-5.72959	1.00672e-08	3.84762e-07
ENSSSCG00000013778	HOXD9	1106.83	-1.4004	0.244425	-5.72937	1.00804e-08	3.84762e-07
ENSSSCG00000013035	IL18	1081.17	-1.5256	0.266183	-5.73141	9.95995e-09	3.84762e-07
ENSSSCG00000020972	FARP1	1293.23	-0.978107	0.170964	-5.72111	1.05828e-08	3.9584e-07
ENSSSCG00000000064	ST13	19029.5	-1.05296	0.184013	-5.72222	1.05143e-08	3.9584e-07
ENSSSCG00000013622	FGFR1	114.17	-1.09194	0.190833	-5.72197	1.05298e-08	3.9584e-07
ENSSSCG00000013736	XIRP2	4748.34	-1.14273	0.199739	-5.72111	1.05833e-08	3.9584e-07
ENSSSCG00000012294	KIAA1191	716.737	-1.13551	0.19853	-5.71959	1.06779e-08	3.97763e-07
ENSSSCG00000000724	ALDH1L2	113.628	-1.99826	0.349425	-5.71872	1.07331e-08	3.98208e-07
ENSSSCG00000003035	PLEKHG5	1010.16	-1.11551	0.195114	-5.71723	1.08277e-08	4.00104e-07
ENSSSCG00000029679		718.466	-1.31061	0.22933	-5.71494	1.09742e-08	4.03894e-07
ENSSSCG00000010331	DNAJC13	1590.74	-0.856324	0.149879	-5.71342	1.10725e-08	4.04559e-07
ENSSSCG00000007995	SFRP2	1205.13	-1.33808	0.234205	-5.71331	1.10802e-08	4.04559e-07
ENSSSCG00000011284	MPP1	545.344	1.84786	0.323506	5.71197	1.11673e-08	4.04799e-07
ENSSSCG00000000690	MICAL3	1163.76	-1.22971	0.215291	-5.71186	1.11748e-08	4.04799e-07
ENSSSCG00000015988	B3GAT3	1271.14	1.08578	0.190129	5.71076	1.12473e-08	4.05618e-07
ENSSSCG00000005719	ARHGEF2	4974.04	-1.04148	0.182432	-5.70886	1.13737e-08	4.05618e-07
ENSSSCG00000017900		16606.2	-1.21256	0.212392	-5.70905	1.13611e-08	4.05618e-07
ENSSSCG00000005904	SEMA6C	1056.41	-1.21504	0.212817	-5.70933	1.13424e-08	4.05618e-07
ENSSSCG00000027098		361.138	-0.792624	0.138876	-5.70744	1.14689e-08	4.07435e-07
ENSSSCG00000009491	STN1	43.6378	1.66176	0.291387	5.70293	1.17766e-08	4.08894e-07
ENSSSCG00000029279		480.714	-0.818297	0.143439	-5.70482	1.16463e-08	4.08894e-07
ENSSSCG00000002885	VRK3	3296.21	-0.924694	0.16213	-5.7034	1.17443e-08	4.08894e-07
ENSSSCG00000017939	LOC100621115	8232.35	-1.02783	0.180139	-5.70575	1.15831e-08	4.08894e-07
ENSSSCG00000002013	VASH1	574.378	-1.05693	0.18526	-5.70515	1.16244e-08	4.08894e-07
ENSSSCG00000009616	ABRAXAS2	1344.69	-1.51183	0.265068	-5.70355	1.17337e-08	4.08894e-07
ENSSSCG00000001526	MORF4L1	888.479	-1.3837	0.242692	-5.70147	1.1878e-08	4.10862e-07
ENSSSCG00000004997	KYAT1	332.596	1.99142	0.34934	5.70052	1.19439e-08	4.11596e-07
ENSSSCG00000013936	WDR12	1871.22	-1.09865	0.192787	-5.6988	1.20655e-08	4.12901e-07
ENSSSCG00000027076		1148.38	-1.18612	0.208162	-5.69807	1.21174e-08	4.12901e-07
ENSSSCG00000005901	SCNM1	316.382	-1.32065	0.231773	-5.69806	1.21178e-08	4.12901e-07
ENSSSCG00000022295	RFC2	273.506	-1.46965	0.257949	-5.69745	1.21613e-08	4.12901e-07
ENSSSCG00000030255		9631.63	-0.805713	0.141482	-5.69482	1.235e-08	4.17766e-07
ENSSSCG00000024636		379.268	-0.882321	0.155115	-5.68818	1.284e-08	4.32751e-07
ENSSSCG00000004231	TTBK2	1864.48	1.82785	0.321439	5.68646	1.29699e-08	4.34211e-07
ENSSSCG00000010861	ZNF674	7856.66	-1.04661	0.184055	-5.68636	1.29777e-08	4.34211e-07
ENSSSCG00000024990		578.512	-1.33593	0.234975	-5.68543	1.30486e-08	4.34999e-07
ENSSSCG00000006829	STX4	4895.52	-1.0435	0.183577	-5.68425	1.31388e-08	4.36428e-07
ENSSSCG00000029425		368.789	-1.03874	0.182799	-5.68243	1.32792e-08	4.39503e-07
ENSSSCG00000025673		421.773	-1.25922	0.22179	-5.67752	1.3666e-08	4.50684e-07
ENSSSCG00000011391	BANF1	59.6064	2.34017	0.412448	5.67384	1.3963e-08	4.51525e-07
ENSSSCG00000016744	PDGFRB	660.345	-0.860832	0.151702	-5.67449	1.39105e-08	4.51525e-07
ENSSSCG00000005659	CASQ1	675.195	-1.00656	0.177412	-5.67356	1.39859e-08	4.51525e-07
ENSSSCG00000002042	PSMC1	436.098	-1.0739	0.189231	-5.67504	1.38655e-08	4.51525e-07
ENSSSCG00000002247	TMEM251	78.5707	-1.07875	0.190081	-5.67519	1.38537e-08	4.51525e-07
ENSSSCG00000007943	HOPX	786.376	-1.41641	0.249635	-5.67393	1.39556e-08	4.51525e-07
ENSSSCG00000008274	MRPS31	2732.4	-0.968414	0.170709	-5.67288	1.40419e-08	4.51748e-07
ENSSSCG00000026701		490.23	-1.48404	0.261639	-5.6721	1.41061e-08	4.52232e-07
ENSSSCG00000021065	ABCC4	335.024	-1.04389	0.184216	-5.66666	1.45606e-08	4.6518e-07
ENSSSCG00000008309	RUBCNL	1781.26	-1.19919	0.211674	-5.66525	1.46811e-08	4.67407e-07
ENSSSCG00000022901	STAC3	3749.08	-1.1432	0.201954	-5.6607	1.50758e-08	4.78317e-07
ENSSSCG00000008180	SEC31A	890.989	1.4809	0.261654	5.65974	1.51601e-08	4.79339e-07
ENSSSCG00000006364	TM9SF4	447.452	-0.91521	0.161806	-5.65622	1.54745e-08	4.87448e-07
ENSSSCG00000012793	BET1L	1047.01	-0.922341	0.163166	-5.65278	1.57873e-08	4.87448e-07
ENSSSCG00000000684	BID	1423.98	-1.03186	0.182463	-5.65517	1.55694e-08	4.87448e-07
ENSSSCG00000030510		794.544	-1.14382	0.202271	-5.65487	1.55961e-08	4.87448e-07
ENSSSCG00000025046		219.379	-1.18054	0.208807	-5.65376	1.56979e-08	4.87448e-07
ENSSSCG00000014627	NDUFS4	252.336	-1.23899	0.219165	-5.65325	1.5744e-08	4.87448e-07
ENSSSCG00000007369	ARHGAP25	7132.53	-1.25305	0.221669	-5.6528	1.57853e-08	4.87448e-07
ENSSSCG00000011874	ELOF1	174.687	2.25758	0.399812	5.6466	1.63653e-08	4.9647e-07
ENSSSCG00000011953	WDR83	355.355	1.23758	0.219129	5.64773	1.62581e-08	4.9647e-07
ENSSSCG00000017294	ETV6	431.753	-0.856926	0.151749	-5.64698	1.63286e-08	4.9647e-07
ENSSSCG00000000959	GMPR	1468.25	-1.09306	0.193543	-5.64765	1.62652e-08	4.9647e-07
ENSSSCG00000002989	TAS1R3	2878.64	-1.12693	0.199575	-5.64666	1.63596e-08	4.9647e-07
ENSSSCG00000017215	TSSK3	3166.4	-1.48284	0.262627	-5.6462	1.64033e-08	4.9647e-07
ENSSSCG00000010452		188.518	2.36705	0.419395	5.64396	1.6618e-08	4.9968e-07
ENSSSCG00000020786	MYF6	136.997	-1.07044	0.189647	-5.64435	1.65809e-08	4.9968e-07
ENSSSCG00000012779	CSF1R	285.616	-1.48162	0.262561	-5.64296	1.67153e-08	5.0097e-07
ENSSSCG00000010156	RAD54L2	288.63	1.85527	0.329078	5.63779	1.72248e-08	5.13222e-07
ENSSSCG00000028920		3935.84	-1.09004	0.193349	-5.63768	1.72357e-08	5.13222e-07
ENSSSCG00000025848		205.908	-1.40378	0.24908	-5.63588	1.74168e-08	5.16943e-07
ENSSSCG00000025363		571.05	-0.981928	0.174343	-5.63216	1.7797e-08	5.21499e-07
ENSSSCG00000013107	RNF26	1077.59	-1.01018	0.179345	-5.63262	1.77494e-08	5.21499e-07
ENSSSCG00000010104	P4HTM	748.145	-1.0855	0.192693	-5.63334	1.76751e-08	5.21499e-07
ENSSSCG00000008238	RFC3	2052.01	-1.1914	0.2115	-5.6331	1.76998e-08	5.21499e-07
ENSSSCG00000008077	SEC24B	215.172	-1.07243	0.190473	-5.63034	1.79853e-08	5.25188e-07
ENSSSCG00000001990	ENTPD5	142.145	-1.16944	0.207721	-5.62985	1.80371e-08	5.25188e-07
ENSSSCG00000000035	TTLL1	301.797	-1.14812	0.203996	-5.62814	1.82166e-08	5.2656e-07
ENSSSCG00000022774	ZBTB7A	819.355	-1.32761	0.235904	-5.62777	1.82559e-08	5.2656e-07
ENSSSCG00000012275	LMAN2	5385.6	-1.42662	0.253466	-5.62844	1.81846e-08	5.2656e-07
ENSSSCG00000002509	N4BP1	591.573	-0.722147	0.128346	-5.62657	1.83825e-08	5.27446e-07
ENSSSCG00000003085	MTOR	1117.87	-1.0437	0.185542	-5.62512	1.85379e-08	5.27446e-07
ENSSSCG00000001852	NGDN	10641.8	-1.14287	0.203182	-5.62487	1.85644e-08	5.27446e-07
ENSSSCG00000013745	KLHL23	683.876	-1.21231	0.21553	-5.62479	1.85732e-08	5.27446e-07
ENSSSCG00000023173	LGALSL	241.534	-1.29249	0.229768	-5.62519	1.853e-08	5.27446e-07
ENSSSCG00000025162		3082.42	-1.76872	0.314526	-5.62344	1.87193e-08	5.29957e-07
ENSSSCG00000023325	ZRSR2	976.755	-1.2491	0.222168	-5.62231	1.88425e-08	5.31809e-07
ENSSSCG00000016827	AFG3L2	118.935	1.29504	0.230436	5.61996	1.91e-08	5.32434e-07
ENSSSCG00000011438	SAC3D1	1177.82	-0.933268	0.166067	-5.61983	1.91145e-08	5.32434e-07
ENSSSCG00000017776	RNASEH1	363.713	-0.96245	0.171248	-5.62023	1.90705e-08	5.32434e-07
ENSSSCG00000014540	NUP155	21374.8	-1.04475	0.185916	-5.61947	1.9154e-08	5.32434e-07
ENSSSCG00000003288	MACF1	337.254	-1.25963	0.224093	-5.62101	1.89845e-08	5.32434e-07
ENSSSCG00000017271	TNNI1	5833.76	-1.22432	0.217925	-5.61808	1.9309e-08	5.35126e-07
ENSSSCG00000001002	PGBD1	301.278	1.0277	0.183057	5.6141	1.97591e-08	5.45686e-07
ENSSSCG00000003091	MTHFR	554.32	-1.14568	0.204087	-5.61366	1.98086e-08	5.45686e-07
ENSSSCG00000024263		5079.51	-1.16955	0.208392	-5.61227	1.99686e-08	5.48451e-07
ENSSSCG00000000926	PAK1IP1	87.6765	1.95018	0.347527	5.61159	2.00478e-08	5.48987e-07
ENSSSCG00000013022	LOC100512977	438028	-1.20276	0.214448	-5.60861	2.0396e-08	5.55217e-07
ENSSSCG00000013768	SP3	413.888	-1.3851	0.246946	-5.60893	2.03582e-08	5.55217e-07
ENSSSCG00000005833	SLC39A1	1693.63	-1.2083	0.215498	-5.60701	2.05852e-08	5.58715e-07
ENSSSCG00000003342	PPP4R1	5588.84	-1.345	0.239929	-5.60582	2.07275e-08	5.60922e-07
ENSSSCG00000000849	LMF2	1559.77	1.3322	0.237832	5.60141	2.12619e-08	5.72019e-07
ENSSSCG00000007992	CNOT6L	564.296	-1.09852	0.196105	-5.60169	2.12266e-08	5.72019e-07
ENSSSCG00000014972		60.743	1.91377	0.341752	5.59987	2.14509e-08	5.75422e-07
ENSSSCG00000012739	RNF14	718.57	-0.92417	0.165204	-5.5941	2.21771e-08	5.88045e-07
ENSSSCG00000017835	MCM3	1245.34	-0.996345	0.17806	-5.59555	2.19925e-08	5.88045e-07
ENSSSCG00000001658	HMG20A	474.14	-1.09565	0.195837	-5.59472	2.20976e-08	5.88045e-07
ENSSSCG00000003187	ZDHHC18	3713.73	-1.11897	0.200014	-5.59445	2.21324e-08	5.88045e-07
ENSSSCG00000013510	GRB10	1769.54	-1.3263	0.237159	-5.59243	2.23908e-08	5.92006e-07
ENSSSCG00000017394	FAM91A1	737.353	-0.990068	0.177054	-5.59189	2.24608e-08	5.92155e-07
ENSSSCG00000012897	LOC100514530	1813.73	-1.23632	0.221155	-5.5903	2.26681e-08	5.95662e-07
ENSSSCG00000017335	AIMP2	243.242	-1.39353	0.249296	-5.58987	2.27233e-08	5.95662e-07
ENSSSCG00000012273	FAM193B	894.841	-1.1735	0.210069	-5.58624	2.32041e-08	6.06537e-07
ENSSSCG00000013457	SWT1	1326.67	-0.968122	0.173393	-5.58341	2.35849e-08	6.119e-07
ENSSSCG00000002496	LPCAT2	501.094	-0.992463	0.177739	-5.58383	2.35272e-08	6.119e-07
ENSSSCG00000013423	TOR3A	172.05	-1.14009	0.204231	-5.58237	2.37261e-08	6.119e-07
ENSSSCG00000003350	MYOM1	1778.05	-1.14666	0.205411	-5.58226	2.37418e-08	6.119e-07
ENSSSCG00000005841	DENND4B	1433.66	-1.3089	0.234469	-5.58239	2.37234e-08	6.119e-07
ENSSSCG00000023495	DYRK1A	1177.46	-0.786394	0.140888	-5.5817	2.38185e-08	6.12161e-07
ENSSSCG00000022900	KDM5A	407.788	1.01137	0.181274	5.57926	2.41539e-08	6.17213e-07
ENSSSCG00000025151		2458.77	-0.932939	0.167225	-5.57893	2.41998e-08	6.17213e-07
ENSSSCG00000016743	HOXC10	10083.8	-1.02383	0.183521	-5.57881	2.42163e-08	6.17213e-07
ENSSSCG00000013013		821.134	-1.38547	0.248421	-5.57709	2.44582e-08	6.21658e-07
ENSSSCG00000021972	ZFP36	2167.6	-1.31286	0.235471	-5.57548	2.46853e-08	6.257e-07
ENSSSCG00000007947	PAICS	171.16	-1.15198	0.206638	-5.57485	2.47741e-08	6.26227e-07
ENSSSCG00000002023	POMT2	568.558	0.802711	0.144054	5.57229	2.51415e-08	6.32678e-07
ENSSSCG00000024655		1576.63	-1.02998	0.184873	-5.57127	2.52895e-08	6.32678e-07
ENSSSCG00000008694	HECTD4	523.996	-1.13748	0.204167	-5.57134	2.52785e-08	6.32678e-07
ENSSSCG00000007809	SLC30A9	328.003	-1.15322	0.206998	-5.57116	2.53044e-08	6.32678e-07
ENSSSCG00000025321		3846.5	-1.22197	0.219415	-5.56924	2.55851e-08	6.37459e-07
ENSSSCG00000012916	SLCO2B1	594.26	-1.26291	0.226779	-5.56891	2.56342e-08	6.37459e-07
ENSSSCG00000010330	MCM2	153.466	-1.29251	0.232133	-5.56797	2.57719e-08	6.39156e-07
ENSSSCG00000005041	RAPGEF1	1167.37	1.00468	0.180571	5.56393	2.63762e-08	6.52386e-07
ENSSSCG00000013110	USP2	4192.5	-1.28633	0.231215	-5.56336	2.64622e-08	6.52758e-07
ENSSSCG00000017882		1375.54	-1.1194	0.201234	-5.56265	2.65706e-08	6.53507e-07
ENSSSCG00000003261	ADPRHL2	1153.49	-1.21337	0.218144	-5.56223	2.66346e-08	6.53507e-07
ENSSSCG00000022273	UTP3	57.2104	1.91573	0.344534	5.56036	2.69221e-08	6.58804e-07
ENSSSCG00000013897	COQ10B	406.125	-1.09609	0.197159	-5.55942	2.7068e-08	6.60616e-07
ENSSSCG00000015261	FMNL1	301.638	-1.19901	0.215761	-5.55712	2.74261e-08	6.67586e-07
ENSSSCG00000001436	CMTR1	686.162	-1.13884	0.205017	-5.55489	2.77786e-08	6.74383e-07
ENSSSCG00000010146	NPRL2	215.825	1.1986	0.215794	5.55441	2.78558e-08	6.74477e-07
ENSSSCG00000023267	AP3S2	3151.18	-1.37653	0.247928	-5.55213	2.82203e-08	6.8151e-07
ENSSSCG00000010467	TBL1XR1	164.559	1.71273	0.308542	5.55105	2.83966e-08	6.83973e-07
ENSSSCG00000000955	DTNBP1	184.194	-1.09175	0.19674	-5.5492	2.86985e-08	6.89437e-07
ENSSSCG00000016075	PSMG1	3386.16	1.56357	0.281834	5.54783	2.8923e-08	6.92966e-07
ENSSSCG00000022164	YIPF6	404.91	-1.04337	0.188084	-5.54739	2.8996e-08	6.92966e-07
ENSSSCG00000001661	SNX33	2838.89	-0.97983	0.176693	-5.54538	2.93312e-08	6.99163e-07
ENSSSCG00000010453	SMC4	305.233	2.80071	0.505169	5.54411	2.95458e-08	7.02458e-07
ENSSSCG00000024363		1327.27	-1.04632	0.188754	-5.54332	2.96792e-08	7.0381e-07
ENSSSCG00000006089	LRRC39	2029.07	-0.950415	0.171523	-5.54103	3.00705e-08	7.05812e-07
ENSSSCG00000016722	CLTC	5332.57	-1.0162	0.183357	-5.5422	2.987e-08	7.05812e-07
ENSSSCG00000007952	UBA6	777.518	-1.10106	0.198691	-5.54157	2.99771e-08	7.05812e-07
ENSSSCG00000008008	EDNRA	2414.85	-1.2641	0.228127	-5.5412	3.00404e-08	7.05812e-07
ENSSSCG00000023195	ZBTB16	82.5061	1.89184	0.341579	5.5385	3.05071e-08	7.14238e-07
ENSSSCG00000002896	POLD1	185.466	-0.746413	0.134807	-5.53691	3.07859e-08	7.17116e-07
ENSSSCG00000013016	DCUN1D5	446.231	-0.905021	0.163443	-5.53723	3.07292e-08	7.17116e-07
ENSSSCG00000028755		432.238	-1.12222	0.202705	-5.53624	3.09042e-08	7.18055e-07
ENSSSCG00000014568	HMGCS1	333.147	-1.27653	0.230743	-5.53227	3.16114e-08	7.32637e-07
ENSSSCG00000007826	ATP10D	494.469	-0.766118	0.138518	-5.53081	3.18754e-08	7.36898e-07
ENSSSCG00000000111	EIF3L	81.8243	-1.50693	0.272611	-5.52776	3.24354e-08	7.47964e-07
ENSSSCG00000005022	ASS1	169.111	1.6676	0.301782	5.52587	3.27863e-08	7.54168e-07
ENSSSCG00000015105	HID1	7105.66	-0.895956	0.162188	-5.52417	3.31051e-08	7.59602e-07
ENSSSCG00000004764	ANP32B	278.771	-0.948131	0.17169	-5.52234	3.34514e-08	7.65638e-07
ENSSSCG00000002036	PTPN21	2602.36	-0.992849	0.17981	-5.52166	3.35805e-08	7.66685e-07
ENSSSCG00000003104	DHRS3	4349.64	-1.2618	0.228697	-5.51735	3.44151e-08	7.83795e-07
ENSSSCG00000015867	TRPV2	619.584	1.74198	0.315853	5.51516	3.4847e-08	7.91673e-07
ENSSSCG00000003211	PUM1	995.198	-0.741915	0.13461	-5.51159	3.55614e-08	8.05913e-07
ENSSSCG00000010930	KDM5C	1560.05	-0.681115	0.123704	-5.50602	3.67035e-08	8.25937e-07
ENSSSCG00000000133	FOXRED2	859.421	-1.34712	0.24466	-5.50608	3.66919e-08	8.25937e-07
ENSSSCG00000001762	MBIP	226.302	-1.51676	0.275475	-5.50597	3.67143e-08	8.25937e-07
ENSSSCG00000029352		510.449	1.8009	0.3272	5.50398	3.71321e-08	8.3296e-07
ENSSSCG00000001379	DAXX	5228.78	-0.970287	0.176314	-5.50319	3.72981e-08	8.3296e-07
ENSSSCG00000018055	LSM5	690.283	-1.48397	0.269657	-5.5032	3.72955e-08	8.3296e-07
ENSSSCG00000025305		908.398	-0.692178	0.12582	-5.50136	3.76882e-08	8.39636e-07
ENSSSCG00000013442	NMNAT2	1428.65	-0.989323	0.179877	-5.49999	3.79806e-08	8.42072e-07
ENSSSCG00000030415		113.823	-1.44119	0.262033	-5.50004	3.79703e-08	8.42072e-07
ENSSSCG00000013526	GTDC1	552.392	-0.912617	0.165982	-5.49827	3.83527e-08	8.48276e-07
ENSSSCG00000011137	THOC2	3582.51	-0.881279	0.160314	-5.49721	3.85842e-08	8.51351e-07
ENSSSCG00000014946	LPCAT1	340.635	1.61817	0.294519	5.49429	3.92293e-08	8.63514e-07
ENSSSCG00000020688	STX5	561.278	1.13572	0.206766	5.4928	3.95618e-08	8.64628e-07
ENSSSCG00000025943		280.556	-1.0265	0.186872	-5.49305	3.9506e-08	8.64628e-07
ENSSSCG00000011613	LMO2	715.167	-1.22355	0.222738	-5.49323	3.9465e-08	8.64628e-07
ENSSSCG00000028228		911.153	1.45451	0.264956	5.48964	4.02747e-08	8.75628e-07
ENSSSCG00000025766		279.81	-1.20965	0.220365	-5.48931	4.03507e-08	8.75628e-07
ENSSSCG00000029620		291.084	-1.31851	0.240185	-5.48958	4.0289e-08	8.75628e-07
ENSSSCG00000003111	FBLIM1	740.398	-0.83321	0.151823	-5.48802	4.06459e-08	8.77064e-07
ENSSSCG00000017591	SYT12	2116.06	-0.99538	0.181398	-5.48727	4.08186e-08	8.77064e-07
ENSSSCG00000005349	NDUFAF6	858.893	-1.11285	0.202788	-5.48775	4.07075e-08	8.77064e-07
ENSSSCG00000001512	ADGRF5	1077.41	-1.16972	0.213181	-5.48695	4.08934e-08	8.77064e-07
ENSSSCG00000003194	SLC9A1	1798.62	-1.27858	0.232967	-5.48827	4.05893e-08	8.77064e-07
ENSSSCG00000000764	GNPTAB	58.7814	-1.45868	0.265879	-5.48625	4.1055e-08	8.78482e-07
ENSSSCG00000030431		593.824	-0.93951	0.171273	-5.48545	4.12412e-08	8.80418e-07
ENSSSCG00000006528	TNNC2	116.998	-1.22259	0.222923	-5.48436	4.14967e-08	8.83041e-07
ENSSSCG00000027689		279.737	-1.27022	0.231618	-5.48411	4.1556e-08	8.83041e-07
ENSSSCG00000025703		69.3502	1.88062	0.343027	5.48243	4.19529e-08	8.84759e-07
ENSSSCG00000013064	UBE4A	26914.4	-1.10087	0.200804	-5.48231	4.19798e-08	8.84759e-07
ENSSSCG00000023349	SDHC	2352.92	-1.11685	0.203726	-5.48214	4.20215e-08	8.84759e-07
ENSSSCG00000002666	YIF1B	400.832	-1.1725	0.213838	-5.48313	4.17869e-08	8.84759e-07
ENSSSCG00000013647	HERC2	2397.15	-0.898389	0.163898	-5.48138	4.22024e-08	8.86539e-07
ENSSSCG00000013620	TACC1	63.6014	-1.42913	0.260916	-5.47736	4.31729e-08	9.04862e-07
ENSSSCG00000011582	AMBRA1	1487.14	-0.892731	0.163052	-5.47513	4.37181e-08	9.14206e-07
ENSSSCG00000010267	TADA3	2599.84	-1.08666	0.198569	-5.47243	4.439e-08	9.2615e-07
ENSSSCG00000029380		251.806	1.32701	0.242646	5.46893	4.52772e-08	9.40396e-07
ENSSSCG00000016512	CHTOP	180.096	1.0331	0.188891	5.46931	4.51791e-08	9.40396e-07
ENSSSCG00000006892	TMC7	974.526	1.40711	0.257371	5.46725	4.57082e-08	9.42963e-07
ENSSSCG00000027224		6729.49	-0.746035	0.136455	-5.46726	4.57042e-08	9.42963e-07
ENSSSCG00000002009	GPATCH2L	239.624	-3.5986	0.658204	-5.46731	4.56919e-08	9.42963e-07
ENSSSCG00000017519	SRPK3	241.656	-1.08978	0.199381	-5.46581	4.60791e-08	9.4637e-07
ENSSSCG00000003468	ATG4C	9458.11	-1.39255	0.254763	-5.46607	4.60133e-08	9.4637e-07
ENSSSCG00000003546	LOC100511937	564.027	-1.03538	0.189462	-5.46483	4.63353e-08	9.49513e-07
ENSSSCG00000002935	TSEN34	75.3951	1.29577	0.23714	5.46415	4.65119e-08	9.51014e-07
ENSSSCG00000003168	LDLRAP1	213.382	-0.856182	0.156753	-5.462	4.70812e-08	9.58395e-07
ENSSSCG00000007949	IGFBP7	16515.9	-1.10541	0.202378	-5.46209	4.70552e-08	9.58395e-07
ENSSSCG00000025791		1124.15	-1.48542	0.272024	-5.46062	4.74475e-08	9.63717e-07
ENSSSCG00000005627	ATF6	45050.9	-1.16173	0.212784	-5.45968	4.77005e-08	9.66723e-07
ENSSSCG00000012173	NDUFA13	810.326	1.19311	0.218551	5.45919	4.78314e-08	9.67246e-07
ENSSSCG00000007278	KDM3A	1655.34	-1.05158	0.192693	-5.45729	4.83456e-08	9.755e-07
ENSSSCG00000012270	B4GALT7	2917.36	-0.942862	0.172851	-5.45478	4.90333e-08	9.81888e-07
ENSSSCG00000000719	AMIGO2	2902.2	-1.05583	0.193565	-5.45465	4.90689e-08	9.81888e-07
ENSSSCG00000027640		963.429	-1.14959	0.210756	-5.45458	4.90891e-08	9.81888e-07
ENSSSCG00000007982	NUP54	215.273	-1.19218	0.218522	-5.45565	4.87938e-08	9.81888e-07
ENSSSCG00000013435	GLUL	6250.72	-1.33349	0.244543	-5.45297	4.95348e-08	9.88655e-07
ENSSSCG00000012934	CAPN5	222.894	-1.24373	0.228107	-5.4524	4.96945e-08	9.89695e-07
ENSSSCG00000017496	ZNF667	601.02	-1.15257	0.211528	-5.44878	5.07178e-08	1.00789e-06
ENSSSCG00000029156		291.821	-1.18825	0.218109	-5.44795	5.09525e-08	1.01038e-06
ENSSSCG00000013241	FMO1	389.204	-1.09289	0.200672	-5.44616	5.14681e-08	1.01588e-06
ENSSSCG00000008061	AP1AR	1686.32	-1.19182	0.218864	-5.44546	5.1672e-08	1.01588e-06
ENSSSCG00000000034	TTLL12	1072.33	-1.19366	0.219191	-5.44574	5.15891e-08	1.01588e-06
ENSSSCG00000005310	YWHAZ	2721	-1.20821	0.22185	-5.44607	5.14938e-08	1.01588e-06
ENSSSCG00000022584	FAM3A	159.46	-1.36889	0.251406	-5.44493	5.18247e-08	1.01672e-06
ENSSSCG00000001409	TAF11	3214.5	-0.991749	0.182187	-5.44357	5.2223e-08	1.02235e-06
ENSSSCG00000014401	ZNF622	898.685	1.32501	0.243456	5.44252	5.25312e-08	1.0262e-06
ENSSSCG00000012639	KDM3B	343.038	1.81803	0.334136	5.44099	5.29859e-08	1.02889e-06
ENSSSCG00000017209	P3H1	829.718	-1.14491	0.210401	-5.44154	5.28218e-08	1.02889e-06
ENSSSCG00000023597	TATDN1	165.955	-1.43366	0.263495	-5.44093	5.30046e-08	1.02889e-06
ENSSSCG00000009775	CYB5R1	482.907	-0.670254	0.123248	-5.43827	5.38011e-08	1.03844e-06
ENSSSCG00000014804	PPWD1	693.582	-1.17843	0.216696	-5.43816	5.38351e-08	1.03844e-06
ENSSSCG00000025343		514.149	-1.38828	0.255264	-5.43861	5.36991e-08	1.03844e-06
ENSSSCG00000004133	TCF12	174.318	0.914687	0.168221	5.43742	5.40574e-08	1.04055e-06
ENSSSCG00000012910	PGM2L1	585.67	-1.10496	0.203232	-5.43695	5.42016e-08	1.04115e-06
ENSSSCG00000002007	FOS	2840.88	-1.48932	0.273956	-5.43632	5.43907e-08	1.0426e-06
ENSSSCG00000006635	NELFCD	4591.42	-1.03824	0.190997	-5.43592	5.4514e-08	1.04279e-06
ENSSSCG00000015114	CDC42EP4	191.641	-1.17611	0.216399	-5.43492	5.4821e-08	1.04649e-06
ENSSSCG00000015387	TCAP	440.065	0.856956	0.157699	5.43414	5.50612e-08	1.0489e-06
ENSSSCG00000012904	UCP3	416.837	-0.966342	0.177859	-5.43319	5.53564e-08	1.05234e-06
ENSSSCG00000010238	PDZRN3	370.805	1.20577	0.221983	5.43181	5.57859e-08	1.05461e-06
ENSSSCG00000006571	ZNF217	635.516	-0.750921	0.138248	-5.4317	5.58194e-08	1.05461e-06
ENSSSCG00000024316		6742.44	-0.902966	0.166219	-5.43239	5.56036e-08	1.05461e-06
ENSSSCG00000008396	KDELC1	68.0164	0.958801	0.176575	5.42999	5.63569e-08	1.06041e-06
ENSSSCG00000015613		251.462	-0.99481	0.183196	-5.4303	5.62582e-08	1.06041e-06
ENSSSCG00000006358	MYLK2	4680.76	-0.85035	0.156649	-5.42838	5.68686e-08	1.06785e-06
ENSSSCG00000008132	SMARCAD1	1434.59	-0.861402	0.158753	-5.42606	5.76108e-08	1.07959e-06
ENSSSCG00000013436	LAMC1	2129.23	-0.797686	0.147047	-5.42471	5.805e-08	1.0856e-06
ENSSSCG00000003432	CRYZ	1304.93	-1.22896	0.226744	-5.42002	5.95931e-08	1.11038e-06
ENSSSCG00000026904		627.824	-1.25529	0.231606	-5.41995	5.96161e-08	1.11038e-06
ENSSSCG00000002527	ANKRD27	157.352	-1.58031	0.291621	-5.41908	5.99076e-08	1.11356e-06
ENSSSCG00000029408		182.331	1.74699	0.322511	5.41685	6.06578e-08	1.11739e-06
ENSSSCG00000010519	EIF4A2	361.137	-0.844895	0.155981	-5.41666	6.07212e-08	1.11739e-06
ENSSSCG00000022867	DNMT3A	731.523	-0.96814	0.178705	-5.41753	6.04271e-08	1.11739e-06
ENSSSCG00000003189	GPATCH3	4199.88	-1.09951	0.202967	-5.4172	6.05386e-08	1.11739e-06
ENSSSCG00000000736	KANSL2	1129.43	-1.31084	0.24195	-5.41779	6.03411e-08	1.11739e-06
ENSSSCG00000011689	SBF2	223.547	1.74859	0.322868	5.4158	6.10159e-08	1.12057e-06
ENSSSCG00000003156	CDC42	8643.17	-0.786792	0.145309	-5.41462	6.14206e-08	1.12576e-06
ENSSSCG00000022011	THYN1	94.5839	1.686	0.311421	5.41389	6.16711e-08	1.12596e-06
ENSSSCG00000010359	CEP63	46101.7	-0.906382	0.167436	-5.4133	6.18724e-08	1.12596e-06
ENSSSCG00000006390	NCOA6	162721	-0.972091	0.179579	-5.41316	6.19213e-08	1.12596e-06
ENSSSCG00000001892	ARRDC4	558.03	-1.05748	0.19533	-5.41383	6.16914e-08	1.12596e-06
ENSSSCG00000007178	MAP4K4	722.701	-0.841286	0.155441	-5.41225	6.22387e-08	1.1295e-06
ENSSSCG00000011107	ZBTB33	2060.35	-0.857455	0.158445	-5.4117	6.24302e-08	1.13075e-06
ENSSSCG00000003830	RARS2	224.173	2.0469	0.378271	5.41119	6.26076e-08	1.13173e-06
ENSSSCG00000028148		1907.93	1.24568	0.230247	5.4102	6.29548e-08	1.13578e-06
ENSSSCG00000011876	CNN1	50.0016	2.07246	0.383134	5.40923	6.32954e-08	1.138e-06
ENSSSCG00000007728	RSAD2	74.4678	-1.53234	0.283287	-5.40915	6.33253e-08	1.138e-06
ENSSSCG00000001838	FITM1	1635.21	-0.893155	0.165179	-5.4072	6.40164e-08	1.14613e-06
ENSSSCG00000025078		3977.63	-1.45457	0.269008	-5.40717	6.4027e-08	1.14613e-06
ENSSSCG00000012055	DNAJB1	167.963	2.04864	0.379027	5.40501	6.48036e-08	1.15513e-06
ENSSSCG00000005174	WDR97	1045.87	-0.841121	0.15562	-5.40495	6.48251e-08	1.15513e-06
ENSSSCG00000005826	C4H1orf43	1530.87	-1.36817	0.253142	-5.40473	6.49065e-08	1.15513e-06
ENSSSCG00000009850	MINDY3	95.4645	1.36221	0.252097	5.40352	6.53454e-08	1.1607e-06
ENSSSCG00000004626	IL33	137.318	1.46629	0.271425	5.4022	6.58281e-08	1.16702e-06
ENSSSCG00000002532	CEBPG	441.643	-0.842519	0.156033	-5.39964	6.67761e-08	1.18155e-06
ENSSSCG00000015724	TAX1BP3	280.545	-1.10901	0.205406	-5.39912	6.69683e-08	1.18268e-06
ENSSSCG00000004350	NDN	175.49	1.80723	0.334827	5.39749	6.75782e-08	1.19116e-06
ENSSSCG00000026430		2328.07	1.58633	0.293963	5.39634	6.80132e-08	1.19654e-06
ENSSSCG00000010111	USP19	2189.01	-0.866847	0.160669	-5.39524	6.84334e-08	1.19706e-06
ENSSSCG00000022757	UBC	870.143	-0.913431	0.169298	-5.39542	6.83632e-08	1.19706e-06
ENSSSCG00000008554	NCOR2	141.117	-1.05868	0.196215	-5.3955	6.83325e-08	1.19706e-06
ENSSSCG00000016220	LSS	836.554	-1.09086	0.202246	-5.39372	6.90125e-08	1.19984e-06
ENSSSCG00000013046	SIK3	495.187	-1.13451	0.210345	-5.39357	6.90696e-08	1.19984e-06
ENSSSCG00000007150	FAHD2B	685.429	-1.22335	0.22682	-5.39346	6.91137e-08	1.19984e-06
ENSSSCG00000016747	TIMM13	1531.22	-1.275	0.236397	-5.39346	6.91121e-08	1.19984e-06
ENSSSCG00000005097	RABL6	38.7113	1.33402	0.247396	5.39225	6.95795e-08	1.20156e-06
ENSSSCG00000026626		83.5497	-0.968407	0.179585	-5.39248	6.94918e-08	1.20156e-06
ENSSSCG00000000276	MMP19	388.153	-1.26508	0.234614	-5.39219	6.96047e-08	1.20156e-06
ENSSSCG00000012264	CLK4	108.347	1.18266	0.219362	5.39134	6.9933e-08	1.20497e-06
ENSSSCG00000001884	TTC5	394.3	-0.934884	0.173419	-5.39091	7.01037e-08	1.20565e-06
ENSSSCG00000010679	BTG3	3208.51	1.02098	0.189417	5.39011	7.04156e-08	1.20876e-06
ENSSSCG00000012400	VCAN	691.791	-0.771006	0.143064	-5.38923	7.07587e-08	1.21227e-06
ENSSSCG00000002374	NUDT7	3579.99	-0.899417	0.166901	-5.38892	7.08839e-08	1.21227e-06
ENSSSCG00000005190	EXOSC4	95.4559	1.04869	0.194628	5.38819	7.11698e-08	1.2149e-06
ENSSSCG00000007723	ID2	288.674	-0.772757	0.143431	-5.38765	7.13864e-08	1.21635e-06
ENSSSCG00000014343	TBRG4	1707.1	1.37382	0.255017	5.38717	7.15748e-08	1.21644e-06
ENSSSCG00000017139	PTPRJ	434.049	-0.855144	0.158753	-5.38664	7.17884e-08	1.21644e-06
ENSSSCG00000016334	NOL12	141.268	-1.21063	0.224736	-5.3869	7.16827e-08	1.21644e-06
ENSSSCG00000023433	USP39	1192.94	-0.96378	0.17895	-5.38575	7.21441e-08	1.21851e-06
ENSSSCG00000011555	MADD	140.115	-1.09432	0.203191	-5.38567	7.21755e-08	1.21851e-06
ENSSSCG00000013751	TLK1	350.057	-1.31738	0.244654	-5.38467	7.2576e-08	1.22302e-06
ENSSSCG00000005632	TOMM40L	108.895	-1.20639	0.224105	-5.38315	7.31943e-08	1.23119e-06
ENSSSCG00000006559	ADNP	1543.88	-0.920154	0.170975	-5.3818	7.37439e-08	1.23817e-06
ENSSSCG00000011951	MAN2B1	68.7304	2.03003	0.377403	5.37893	7.49292e-08	1.25578e-06
ENSSSCG00000025598		70.4877	1.36309	0.253474	5.37761	7.54807e-08	1.26272e-06
ENSSSCG00000003766	HINT3	3544.92	1.78814	0.332568	5.37676	7.58375e-08	1.2658e-06
ENSSSCG00000028100		84.7178	1.4702	0.273466	5.37619	7.6077e-08	1.2658e-06
ENSSSCG00000023585	LOC100515118	371.92	-1.27092	0.236393	-5.37631	7.6027e-08	1.2658e-06
ENSSSCG00000002636	NFKBID	412.426	-1.06611	0.198344	-5.37506	7.65571e-08	1.26919e-06
ENSSSCG00000029622		286.014	-1.34756	0.250702	-5.37515	7.65202e-08	1.26919e-06
ENSSSCG00000014396	RETREG1	1275.11	-1.13745	0.211634	-5.37463	7.67417e-08	1.26996e-06
ENSSSCG00000001410	ANKS1A	2442.95	-1.15245	0.214603	-5.37015	7.86719e-08	1.29936e-06
ENSSSCG00000008305	SUCLA2	448.917	-1.23209	0.229446	-5.36985	7.88004e-08	1.29936e-06
ENSSSCG00000014882	CLINT1	203.905	1.67808	0.312568	5.36869	7.93112e-08	1.30326e-06
ENSSSCG00000009723	RGS7	63.6806	1.47086	0.273971	5.36867	7.93203e-08	1.30326e-06
ENSSSCG00000017510		7255.11	-1.15984	0.216057	-5.36821	7.95208e-08	1.30423e-06
ENSSSCG00000003343	RALBP1	193.279	-1.06376	0.198177	-5.36774	7.97277e-08	1.30529e-06
ENSSSCG00000029210		74.9486	-1.94569	0.362665	-5.36498	8.09589e-08	1.3231e-06
ENSSSCG00000013588	SPCS3	502.786	-0.808327	0.150709	-5.36348	8.16326e-08	1.32716e-06
ENSSSCG00000015650	SSH2	3676.57	-1.00008	0.186473	-5.36315	8.17843e-08	1.32716e-06
ENSSSCG00000003158	C1QA	495.214	-1.11094	0.207115	-5.36384	8.14689e-08	1.32716e-06
ENSSSCG00000001435	RNF8	494.936	-1.15426	0.215217	-5.36326	8.17341e-08	1.32716e-06
ENSSSCG00000015576	CCL2	834.462	1.58913	0.296664	5.35666	8.47762e-08	1.37328e-06
ENSSSCG00000010484	CCDC39	174.895	1.57675	0.294449	5.35491	8.55983e-08	1.38174e-06
ENSSSCG00000026793		229.548	-1.08942	0.203442	-5.35495	8.55802e-08	1.38174e-06
ENSSSCG00000016340	WWC2	541.552	-0.993823	0.185632	-5.35374	8.61542e-08	1.38585e-06
ENSSSCG00000008030	PGRMC2	505.909	-1.30445	0.243651	-5.35374	8.61533e-08	1.38585e-06
ENSSSCG00000017090	PITHD1	1155.4	-1.05593	0.197264	-5.35285	8.65793e-08	1.39025e-06
ENSSSCG00000012943	RSF1	551.948	-1.02318	0.191163	-5.35238	8.68048e-08	1.39095e-06
ENSSSCG00000024853		357.853	-2.19218	0.409591	-5.35213	8.69251e-08	1.39095e-06
ENSSSCG00000015712	METTL16	398.332	0.999338	0.186874	5.34764	8.91067e-08	1.4211e-06
ENSSSCG00000003301	PABPC4	1060.05	-0.825972	0.154459	-5.34751	8.91716e-08	1.4211e-06
ENSSSCG00000004506	PYGL	775.926	-0.914325	0.170994	-5.3471	8.93723e-08	1.4211e-06
ENSSSCG00000006499	ACTR5	508.354	-1.06418	0.199024	-5.34699	8.94268e-08	1.4211e-06
ENSSSCG00000014901	GALNT10	577.272	1.60971	0.301102	5.34605	8.98947e-08	1.42279e-06
ENSSSCG00000007281	POLR1A	1905.95	-1.0304	0.192748	-5.34588	8.99813e-08	1.42279e-06
ENSSSCG00000013478	FLVCR1	358.992	-1.14805	0.214766	-5.34557	9.01344e-08	1.42279e-06
ENSSSCG00000005917	MTMR11	1150.89	-1.29	0.241323	-5.34553	9.01515e-08	1.42279e-06
ENSSSCG00000002999	SSU72	206.527	-1.07057	0.200382	-5.34264	9.16002e-08	1.44317e-06
ENSSSCG00000025095		234.616	1.48172	0.277482	5.33987	9.30123e-08	1.46292e-06
ENSSSCG00000026108		378.81	-1.17785	0.220612	-5.33901	9.3456e-08	1.46739e-06
ENSSSCG00000005585	METTL18	155.036	-0.875566	0.164018	-5.33823	9.38584e-08	1.47076e-06
ENSSSCG00000013019	LOC100522887	225.833	-0.998175	0.186995	-5.33798	9.39904e-08	1.47076e-06
ENSSSCG00000016367	MEX3D	2789.79	-1.34062	0.25118	-5.33729	9.43464e-08	1.47382e-06
ENSSSCG00000015423	SP2	198.822	1.44663	0.271068	5.33678	9.46135e-08	1.47549e-06
ENSSSCG00000022151	LOC100621931	62.1855	-1.16752	0.218794	-5.33614	9.49472e-08	1.47819e-06
ENSSSCG00000023777		3311.4	-0.823859	0.154418	-5.33526	9.54091e-08	1.48037e-06
ENSSSCG00000005678	CRABP2	449.069	-1.20001	0.224916	-5.33537	9.53495e-08	1.48037e-06
ENSSSCG00000020846	DDX46	245.516	-0.923252	0.173072	-5.33451	9.58035e-08	1.48399e-06
ENSSSCG00000005753	DPM3	1184.18	-0.766094	0.143676	-5.33211	9.70803e-08	1.49865e-06
ENSSSCG00000013533	DARS	442.379	-0.771319	0.144664	-5.33181	9.72385e-08	1.49865e-06
ENSSSCG00000003268	RRAGC	148.68	-1.16129	0.217802	-5.33184	9.72231e-08	1.49865e-06
ENSSSCG00000008226	MEDAG	813.485	-0.825623	0.154872	-5.33102	9.76646e-08	1.5003e-06
ENSSSCG00000022199	FAM131A	226.006	-0.893286	0.167564	-5.331	9.76719e-08	1.5003e-06
ENSSSCG00000014269	FAM3C	417.937	1.78912	0.3357	5.32954	9.84609e-08	1.50685e-06
ENSSSCG00000002445	SLC9A5	260.663	1.73672	0.325849	5.32983	9.83054e-08	1.50685e-06
ENSSSCG00000016757	RABIF	245.622	-1.24597	0.233796	-5.3293	9.85896e-08	1.50685e-06
ENSSSCG00000003812	KCNQ5	143460	-0.896958	0.168328	-5.32862	9.89614e-08	1.51002e-06
ENSSSCG00000022518	PPIL4	370.572	-0.925185	0.173661	-5.32753	9.95557e-08	1.51658e-06
ENSSSCG00000008046	ANXA5	1911.62	-0.885871	0.166292	-5.32719	9.97461e-08	1.51697e-06
ENSSSCG00000027049		869.263	-0.856468	0.160817	-5.32575	1.00538e-07	1.52649e-06
ENSSSCG00000012327	HMGCR	795.669	-1.16056	0.217938	-5.3252	1.00845e-07	1.52765e-06
ENSSSCG00000028266		433.966	-1.2957	0.243324	-5.32501	1.00947e-07	1.52765e-06
ENSSSCG00000020809	KLHL30	976.471	-1.31585	0.247192	-5.32321	1.01953e-07	1.54034e-06
ENSSSCG00000012289	TSPAN17	95.414	-1.09942	0.206622	-5.32092	1.03245e-07	1.5573e-06
ENSSSCG00000017125	SLC12A9	1441.51	-0.678639	0.12755	-5.32055	1.03454e-07	1.5579e-06
ENSSSCG00000005837	GATAD2B	360.192	-1.07897	0.202826	-5.31966	1.03959e-07	1.56255e-06
ENSSSCG00000016732	NAA40	548.23	-1.28914	0.242346	-5.31941	1.04102e-07	1.56255e-06
ENSSSCG00000011406	KAT5	952.23	-0.885208	0.166466	-5.31765	1.05113e-07	1.5726e-06
ENSSSCG00000013460	IVNS1ABP	9005.48	-0.891872	0.167716	-5.31774	1.05064e-07	1.5726e-06
ENSSSCG00000020737	ACSM5	267.256	-1.18148	0.222266	-5.31561	1.063e-07	1.58777e-06
ENSSSCG00000006467	ROMO1	610.979	-0.845821	0.159143	-5.31486	1.0674e-07	1.58906e-06
ENSSSCG00000003486	TTC4	1057.07	-1.09823	0.206646	-5.31458	1.06904e-07	1.58906e-06
ENSSSCG00000003199	AHDC1	1595.6	-1.13144	0.212887	-5.31473	1.06815e-07	1.58906e-06
ENSSSCG00000010052	LARS2	141.057	-0.973464	0.183215	-5.31324	1.07693e-07	1.59821e-06
ENSSSCG00000012850	STIM1	1601.98	-1.42476	0.268191	-5.31249	1.08139e-07	1.60223e-06
ENSSSCG00000005302	SLC25A32	1186.95	-0.907065	0.170824	-5.30993	1.09667e-07	1.60933e-06
ENSSSCG00000017346	DLG4	1452.85	-0.937575	0.176558	-5.31029	1.09451e-07	1.60933e-06
ENSSSCG00000002457	CFAP20	163.485	-1.14825	0.216228	-5.31036	1.09406e-07	1.60933e-06
ENSSSCG00000029145		1711.24	-1.16521	0.219406	-5.31075	1.09178e-07	1.60933e-06
ENSSSCG00000013542	CCNT2	206.04	-1.19482	0.224972	-5.31095	1.09058e-07	1.60933e-06
ENSSSCG00000006480	NDRG3	1557.26	-1.23185	0.231987	-5.31	1.09624e-07	1.60933e-06
ENSSSCG00000003384	MAPRE2	388.333	-0.773603	0.14571	-5.30918	1.10118e-07	1.61337e-06
ENSSSCG00000007796	DHX15	84.4777	-1.2815	0.241439	-5.30778	1.10968e-07	1.62324e-06
ENSSSCG00000010070	DHX30	347.198	-0.89692	0.168997	-5.30731	1.11257e-07	1.62489e-06
ENSSSCG00000025638		473.625	-0.819154	0.154394	-5.30562	1.12291e-07	1.63739e-06
ENSSSCG00000028865		1233.67	-0.913726	0.172235	-5.30513	1.12595e-07	1.63741e-06
ENSSSCG00000005671	RRNAD1	23069.3	-1.31021	0.246974	-5.30504	1.12649e-07	1.63741e-06
ENSSSCG00000012037	PRKACA	239.56	1.65012	0.311093	5.30425	1.13137e-07	1.64191e-06
ENSSSCG00000004847		146.287	1.50926	0.284623	5.30267	1.14122e-07	1.6536e-06
ENSSSCG00000012642	EGR1	873.497	1.68552	0.317893	5.30216	1.14441e-07	1.65562e-06
ENSSSCG00000027017		2391.84	1.6032	0.302392	5.30171	1.1472e-07	1.65705e-06
ENSSSCG00000015317		145.747	1.59446	0.300777	5.30115	1.15074e-07	1.65956e-06
ENSSSCG00000010067	SETD2	748.121	-1.11151	0.209689	-5.30077	1.15314e-07	1.66042e-06
ENSSSCG00000015318	RETREG3	157.663	1.16079	0.219032	5.2996	1.16054e-07	1.66845e-06
ENSSSCG00000027779		1771.83	-1.16248	0.219507	-5.29584	1.18471e-07	1.6979e-06
ENSSSCG00000024661		464.362	-1.40672	0.265624	-5.2959	1.18433e-07	1.6979e-06
ENSSSCG00000017211	GMPPA	822.592	-0.832046	0.157125	-5.29543	1.18734e-07	1.69902e-06
ENSSSCG00000016842	UNKL	723.836	1.79046	0.338186	5.2943	1.19471e-07	1.70163e-06
ENSSSCG00000023139	LYVE1	64.1516	-0.967833	0.182804	-5.29437	1.19428e-07	1.70163e-06
ENSSSCG00000030668		2041.38	-1.27079	0.240007	-5.29481	1.1914e-07	1.70163e-06
ENSSSCG00000012617	SEC24A	112.618	1.4569	0.275248	5.29302	1.20312e-07	1.70844e-06
ENSSSCG00000026671		68.4188	-1.1665	0.220384	-5.29301	1.2032e-07	1.70844e-06
ENSSSCG00000012953	INTS4	286.827	-1.1194	0.211571	-5.2909	1.21715e-07	1.72558e-06
ENSSSCG00000030295		1149.79	-0.857991	0.162203	-5.28963	1.22567e-07	1.73416e-06
ENSSSCG00000000384	MON2	668.891	-0.92528	0.174946	-5.28894	1.23024e-07	1.73416e-06
ENSSSCG00000017089	PLXNA3	2661.99	-1.00265	0.189576	-5.28892	1.23039e-07	1.73416e-06
ENSSSCG00000003218	TINAGL1	221701	-1.06297	0.200983	-5.28887	1.23075e-07	1.73416e-06
ENSSSCG00000012847	TRIM21	987.707	-1.15893	0.219191	-5.2873	1.24132e-07	1.74639e-06
ENSSSCG00000013747	UBR3	2050.4	-0.808709	0.152986	-5.28617	1.24901e-07	1.75452e-06
ENSSSCG00000011366	TMEM134	732.579	-0.852275	0.161253	-5.28532	1.25482e-07	1.76e-06
ENSSSCG00000007683	RDH14	1060.21	-0.924783	0.17499	-5.28478	1.25853e-07	1.76091e-06
ENSSSCG00000027840		1717	-1.25106	0.236733	-5.28467	1.2593e-07	1.76091e-06
ENSSSCG00000013639	UBXN8	3201.08	-0.764632	0.144727	-5.28326	1.26902e-07	1.77181e-06
ENSSSCG00000010281	CRELD1	6584	-0.823969	0.155978	-5.28259	1.27372e-07	1.77299e-06
ENSSSCG00000012274	RGS14	1789.5	-1.14187	0.21615	-5.28276	1.27254e-07	1.77299e-06
ENSSSCG00000016372	SENP7	2618.71	-1.20474	0.2281	-5.28163	1.28038e-07	1.77957e-06
ENSSSCG00000018051	LOC100623035	2241.41	-1.05474	0.199719	-5.28113	1.28388e-07	1.77999e-06
ENSSSCG00000005849	S100A16	2847.53	-1.14299	0.216432	-5.28104	1.28455e-07	1.77999e-06
ENSSSCG00000017626	SH3BP5	917.426	1.07694	0.204079	5.27709	1.31248e-07	1.81459e-06
ENSSSCG00000007315	TTC31	573.175	-1.06779	0.202349	-5.27696	1.31346e-07	1.81459e-06
ENSSSCG00000010855	MAOA	83.7382	-1.06656	0.202158	-5.27588	1.3212e-07	1.82255e-06
ENSSSCG00000011332	LTO1	755.681	1.25985	0.23887	5.27422	1.33321e-07	1.82819e-06
ENSSSCG00000013633	TTI2	528.302	-0.892426	0.169214	-5.27394	1.33523e-07	1.82819e-06
ENSSSCG00000012127	B3GNT3	64.4793	-0.915343	0.173554	-5.27411	1.33403e-07	1.82819e-06
ENSSSCG00000003169	MTFR1L	272.731	-1.11302	0.211007	-5.27478	1.32913e-07	1.82819e-06
ENSSSCG00000003973	HS3ST5	194.827	-1.20887	0.229206	-5.27414	1.33377e-07	1.82819e-06
ENSSSCG00000011119	SEPT6	942.689	-0.950688	0.180348	-5.27142	1.35373e-07	1.85077e-06
ENSSSCG00000010952	PHF8	228.795	1.6394	0.311017	5.27111	1.35601e-07	1.85114e-06
ENSSSCG00000016189	LIN9	251.427	-1.02976	0.195382	-5.27051	1.36048e-07	1.85449e-06
ENSSSCG00000003985	IBTK	151.452	1.37902	0.261763	5.26821	1.37759e-07	1.87226e-06
ENSSSCG00000008195	SGCG	5096.53	-0.975165	0.1851	-5.26831	1.37684e-07	1.87226e-06
ENSSSCG00000020783	RALGAPA2	1543.16	-0.925477	0.175707	-5.26717	1.38542e-07	1.88013e-06
ENSSSCG00000014907	ANXA6	172.295	1.16425	0.22108	5.2662	1.39277e-07	1.88731e-06
ENSSSCG00000009720	AIDA	109.361	2.32239	0.441023	5.2659	1.39502e-07	1.88758e-06
ENSSSCG00000002550	ZNF181	2977.96	-1.14609	0.217669	-5.26528	1.39974e-07	1.89119e-06
ENSSSCG00000006697	EIF2AK1	272.841	-0.813287	0.154508	-5.26372	1.41168e-07	1.90174e-06
ENSSSCG00000003348	MRLC2	912.42	-0.827711	0.157247	-5.26375	1.4115e-07	1.90174e-06
ENSSSCG00000000706	TMEM117	882.21	-1.18501	0.225152	-5.26317	1.41591e-07	1.90464e-06
ENSSSCG00000013748	GORASP2	377.263	-1.31697	0.250239	-5.26284	1.41847e-07	1.90531e-06
ENSSSCG00000016692	DAZAP1	723.744	1.4278	0.271335	5.26215	1.42382e-07	1.90716e-06
ENSSSCG00000016593	ACTR10	484.878	-1.23352	0.234415	-5.26213	1.424e-07	1.90716e-06
ENSSSCG00000010703	PIGP	1900.1	-0.927698	0.176314	-5.26162	1.42794e-07	1.90966e-06
ENSSSCG00000021503	USP16	110.336	1.62353	0.308618	5.26063	1.43562e-07	1.91714e-06
ENSSSCG00000013780	HOXD1	5872.04	-1.35602	0.257795	-5.26008	1.43993e-07	1.91958e-06
ENSSSCG00000003109	RSC1A1	200.518	-1.38309	0.262962	-5.25966	1.44326e-07	1.91958e-06
ENSSSCG00000008306	ESD	260.252	-1.41537	0.269103	-5.2596	1.4437e-07	1.91958e-06
ENSSSCG00000022728	HIGD2A	494.382	-1.35543	0.257803	-5.25763	1.45926e-07	1.93747e-06
ENSSSCG00000017186	IL18BP	3971.46	-1.27601	0.2428	-5.25541	1.47697e-07	1.95816e-06
ENSSSCG00000006632	GNAS	340.17	-1.03089	0.196205	-5.25418	1.48689e-07	1.96848e-06
ENSSSCG00000012378	MSH3	104.392	-0.851949	0.162181	-5.25308	1.49576e-07	1.97171e-06
ENSSSCG00000009622	CTBP2	1515.17	-0.86242	0.164161	-5.25349	1.49241e-07	1.97171e-06
ENSSSCG00000010929	LOC110255204	3858.2	-0.994067	0.18923	-5.25322	1.49466e-07	1.97171e-06
ENSSSCG00000016675	CBLB	73.7618	-1.4777	0.281452	-5.25028	1.51871e-07	1.99909e-06
ENSSSCG00000023677	SLC19A1	494.615	-1.13989	0.217128	-5.24985	1.52223e-07	2.00086e-06
ENSSSCG00000005255	TAF2	135.212	1.87427	0.357057	5.24924	1.52732e-07	2.00469e-06
ENSSSCG00000009440	NPM3	138.829	0.892268	0.170044	5.24727	1.54367e-07	2.02326e-06
ENSSSCG00000030637		594.154	-0.454327	0.0866022	-5.24613	1.55325e-07	2.03292e-06
ENSSSCG00000013475	VASH2	456.017	-0.999898	0.190713	-5.24295	1.58027e-07	2.06536e-06
ENSSSCG00000013938	RAPH1	1088.71	-0.733448	0.139903	-5.24256	1.58364e-07	2.06682e-06
ENSSSCG00000009773	PPP1R12B	2351.9	-0.783238	0.149423	-5.24175	1.59063e-07	2.07007e-06
ENSSSCG00000021431	ELP5	1711.55	-1.34018	0.255674	-5.24176	1.59055e-07	2.07007e-06
ENSSSCG00000013481	TATDN3	312.396	-0.886044	0.169045	-5.24146	1.59308e-07	2.07033e-06
ENSSSCG00000008039	SPRY1	191.421	-1.07045	0.204238	-5.2412	1.59539e-07	2.07041e-06
ENSSSCG00000003385	ZNF397	3956.17	-0.938805	0.179161	-5.24001	1.60566e-07	2.0808e-06
ENSSSCG00000024070		165.084	-1.20571	0.230118	-5.23951	1.61e-07	2.08348e-06
ENSSSCG00000024550		2159.59	-0.928732	0.177288	-5.23856	1.61839e-07	2.0914e-06
ENSSSCG00000003670	STXBP5	425.944	1.57724	0.301108	5.2381	1.62235e-07	2.09359e-06
ENSSSCG00000028856		1247.51	-0.834928	0.159415	-5.23744	1.62819e-07	2.09817e-06
ENSSSCG00000028794		178.092	-1.12735	0.215262	-5.2371	1.63122e-07	2.09819e-06
ENSSSCG00000016215	TKT	7800.35	-1.17852	0.225041	-5.23692	1.63276e-07	2.09819e-06
ENSSSCG00000023409	GDI1	243.937	1.38564	0.264649	5.23578	1.64286e-07	2.10822e-06
ENSSSCG00000014058	ITM2C	2544.44	-1.09271	0.208758	-5.23433	1.65584e-07	2.12192e-06
ENSSSCG00000002000	YLPM1	275.429	-1.22935	0.234883	-5.2339	1.65975e-07	2.12397e-06
ENSSSCG00000027205		541.598	-1.06766	0.204001	-5.23361	1.66233e-07	2.12432e-06
ENSSSCG00000009010	ACTN2	229.995	1.2461	0.23817	5.23198	1.67702e-07	2.14012e-06
ENSSSCG00000013550	SLC35F5	73.6556	-1.12976	0.216005	-5.23022	1.69311e-07	2.15766e-06
ENSSSCG00000030984		352.068	-0.969772	0.185434	-5.22974	1.69745e-07	2.1602e-06
ENSSSCG00000016262	CDC25A	261.966	1.04303	0.199487	5.22858	1.70819e-07	2.17087e-06
ENSSSCG00000005282	PKHD1L1	692.692	1.7133	0.327706	5.22818	1.71187e-07	2.17254e-06
ENSSSCG00000022427	NXN	54.9698	2.23928	0.428416	5.2269	1.7238e-07	2.18467e-06
ENSSSCG00000010059	MYL3	898.746	-0.962149	0.184116	-5.22578	1.73427e-07	2.19491e-06
ENSSSCG00000006500	PPP1R16B	974.555	-0.867228	0.165966	-5.22532	1.73851e-07	2.19726e-06
ENSSSCG00000022058	FBXL19	610.897	-0.938057	0.17956	-5.2242	1.74912e-07	2.20763e-06
ENSSSCG00000004834	HSDL2	304.028	-0.765589	0.146587	-5.22277	1.7627e-07	2.21565e-06
ENSSSCG00000013906	SPATS2L	981.412	-0.949067	0.181707	-5.22305	1.75998e-07	2.21565e-06
ENSSSCG00000001631	CIB1	271.689	-1.18695	0.22726	-5.22287	1.76175e-07	2.21565e-06
ENSSSCG00000023272	DEDD2	2371.93	-1.11526	0.213559	-5.22226	1.76752e-07	2.21868e-06
ENSSSCG00000008729	RNF10	75.2695	0.69273	0.132689	5.22071	1.78236e-07	2.23427e-06
ENSSSCG00000000144	RTCB	1067.93	-1.24884	0.239327	-5.21813	1.80741e-07	2.26258e-06
ENSSSCG00000016397	ATXN2L	140435	1.06688	0.204477	5.2176	1.81253e-07	2.26591e-06
ENSSSCG00000028065		119.445	1.48083	0.28386	5.21674	1.82102e-07	2.27343e-06
ENSSSCG00000012817	ST5	2575.17	-0.923525	0.177049	-5.21622	1.82615e-07	2.27367e-06
ENSSSCG00000023248	SMURF1	8138.35	-1.34472	0.25779	-5.21633	1.82499e-07	2.27367e-06
ENSSSCG00000017412	LOC100624559	1210.07	-0.969298	0.185903	-5.21401	1.84805e-07	2.29782e-06
ENSSSCG00000013446	RGL1	247.091	-0.787664	0.151088	-5.21327	1.85541e-07	2.30076e-06
ENSSSCG00000013721	BAZ2B	983.835	-0.913549	0.175232	-5.21336	1.85452e-07	2.30076e-06
ENSSSCG00000005524	ATP6V1H	967.91	-0.91561	0.175675	-5.21196	1.8686e-07	2.31399e-06
ENSSSCG00000016095	RNF217	776.49	1.75633	0.337055	5.2108	1.88029e-07	2.32534e-06
ENSSSCG00000022404	RAB18	2508.67	-1.43552	0.275505	-5.21049	1.88345e-07	2.32612e-06
ENSSSCG00000003347	MTCL1	659.311	-0.960374	0.184356	-5.20933	1.8952e-07	2.3375e-06
ENSSSCG00000026794		810.618	-1.04002	0.199673	-5.20861	1.90265e-07	2.34354e-06
ENSSSCG00000023820		305.787	-1.11206	0.213539	-5.20774	1.91156e-07	2.35138e-06
ENSSSCG00000022634	LOC100624067	71.701	1.72011	0.330364	5.2067	1.92233e-07	2.36147e-06
ENSSSCG00000010306	NR2C2	1080.65	-0.726183	0.139489	-5.20603	1.92922e-07	2.36677e-06
ENSSSCG00000008788		182.991	1.48996	0.286214	5.20574	1.93225e-07	2.36701e-06
ENSSSCG00000011435	VPS51	1123.91	-0.939537	0.180497	-5.20527	1.93713e-07	2.36701e-06
ENSSSCG00000016773	TMUB2	259.712	-0.962806	0.184966	-5.20532	1.93665e-07	2.36701e-06
ENSSSCG00000016056	LXN	334.455	1.69174	0.325057	5.20444	1.94586e-07	2.37144e-06
ENSSSCG00000027573		11167.8	-1.05065	0.201876	-5.20443	1.94592e-07	2.37144e-06
ENSSSCG00000000097	TMEM184B	1622.22	-0.829936	0.159484	-5.20387	1.95185e-07	2.37552e-06
ENSSSCG00000027156		1250.43	-0.831516	0.159811	-5.20311	1.95976e-07	2.382e-06
ENSSSCG00000009505	ADD3	234.335	1.28405	0.246844	5.20187	1.97297e-07	2.39489e-06
ENSSSCG00000004464	LARP6	89.347	1.91764	0.368664	5.20159	1.97591e-07	2.3953e-06
ENSSSCG00000008495	INTS9	420.354	1.48157	0.284875	5.20079	1.98447e-07	2.39698e-06
ENSSSCG00000016724	ZFP1	534.497	-0.803101	0.154426	-5.20056	1.98693e-07	2.39698e-06
ENSSSCG00000010190	DENND6A	2.12014e+06	-1.151	0.221326	-5.20048	1.98772e-07	2.39698e-06
ENSSSCG00000024672		96.4423	-1.4234	0.2737	-5.20057	1.98674e-07	2.39698e-06
ENSSSCG00000012940	AQP11	220.434	-0.929575	0.178792	-5.19921	2.0014e-07	2.40718e-06
ENSSSCG00000012841	FAM160A2	1257.57	-1.12128	0.215655	-5.1994	1.99935e-07	2.40718e-06
ENSSSCG00000008692	SLC8B1	831.849	-0.733586	0.141132	-5.19785	2.01603e-07	2.4216e-06
ENSSSCG00000000066	SLC25A17	363.704	-0.988511	0.190193	-5.19742	2.02074e-07	2.4241e-06
ENSSSCG00000013891	HECW2	1128.56	-1.1264	0.216764	-5.19644	2.03145e-07	2.43377e-06
ENSSSCG00000015820	PHF23	345.521	1.36512	0.262762	5.19528	2.04417e-07	2.44265e-06
ENSSSCG00000003007	SLC35E2B	224.937	-1.07366	0.206655	-5.19542	2.04255e-07	2.44265e-06
ENSSSCG00000028045		840.179	-1.09396	0.2106	-5.19451	2.05264e-07	2.44959e-06
ENSSSCG00000020940	SIRT2	235.572	1.54063	0.296744	5.19178	2.08289e-07	2.46391e-06
ENSSSCG00000009346	SLC16A12	298.339	1.53989	0.296635	5.19119	2.08949e-07	2.46391e-06
ENSSSCG00000006508	LPIN3	768.677	1.10518	0.212887	5.19138	2.08738e-07	2.46391e-06
ENSSSCG00000008354	MYCBP2	84.6858	1.04902	0.202073	5.1913	2.08828e-07	2.46391e-06
ENSSSCG00000012885	STARD10	429.684	-0.663648	0.127845	-5.19102	2.09142e-07	2.46391e-06
ENSSSCG00000002050	TTC7B	502.2	-0.743295	0.143164	-5.19191	2.08145e-07	2.46391e-06
ENSSSCG00000010062	CCDC12	901.479	-0.826935	0.159254	-5.19256	2.0742e-07	2.46391e-06
ENSSSCG00000017388	PPP2R1A	572.511	-0.842614	0.162321	-5.19103	2.09133e-07	2.46391e-06
ENSSSCG00000013900	HSPE1	301.275	-0.972627	0.187363	-5.19113	2.09025e-07	2.46391e-06
ENSSSCG00000006325	LZTS3	761.178	-1.06095	0.204376	-5.19115	2.08997e-07	2.46391e-06
ENSSSCG00000016441	ZNF829	2348.27	-0.839264	0.161757	-5.18841	2.12092e-07	2.49547e-06
ENSSSCG00000026697		130.1	1.71137	0.330081	5.1847	2.16366e-07	2.51182e-06
ENSSSCG00000014114	STK25	143.958	1.42343	0.274541	5.18478	2.16276e-07	2.51182e-06
ENSSSCG00000015938	CYTB	598.337	1.32537	0.255533	5.18669	2.14063e-07	2.51182e-06
ENSSSCG00000007484	EPAS1	91.0104	1.01099	0.194985	5.18497	2.16051e-07	2.51182e-06
ENSSSCG00000009898	USP6NL	1312.61	-0.842592	0.162503	-5.18508	2.15924e-07	2.51182e-06
ENSSSCG00000003037	KLHL21	267.343	-0.9714	0.187312	-5.18599	2.1487e-07	2.51182e-06
ENSSSCG00000005644	USP21	207.445	-1.0727	0.206899	-5.18467	2.16403e-07	2.51182e-06
ENSSSCG00000010130	IP6K1	545.63	-1.12546	0.217012	-5.18617	2.14661e-07	2.51182e-06
ENSSSCG00000012276	MXD3	472.522	-1.27063	0.245047	-5.18527	2.15705e-07	2.51182e-06
ENSSSCG00000001907		374.069	-1.3312	0.256761	-5.18459	2.16485e-07	2.51182e-06
ENSSSCG00000023749		103.607	-3.1616	0.609801	-5.18463	2.16441e-07	2.51182e-06
ENSSSCG00000008640	ATXN2	779.933	-0.881077	0.169951	-5.18432	2.16809e-07	2.5119e-06
ENSSSCG00000009764	CFH	68.5558	-1.04508	0.201593	-5.18412	2.17037e-07	2.5119e-06
ENSSSCG00000004382	PHLPP1	548.715	1.21777	0.234928	5.18359	2.17651e-07	2.51584e-06
ENSSSCG00000008536	PUS1	257.983	1.27643	0.246312	5.18216	2.19329e-07	2.53205e-06
ENSSSCG00000006469	PHF20	1079.88	-1.01525	0.195934	-5.18159	2.19998e-07	2.53659e-06
ENSSSCG00000007425	AFTPH	467.659	-1.38229	0.266866	-5.17972	2.22223e-07	2.55904e-06
ENSSSCG00000006468	RBM39	3581.51	-0.80608	0.155639	-5.17918	2.22864e-07	2.56322e-06
ENSSSCG00000012783	CAMK2A	1963.35	-1.09951	0.212304	-5.17893	2.2316e-07	2.56342e-06
ENSSSCG00000010742	MSL3	1408.84	-1.05938	0.204593	-5.17798	2.24297e-07	2.57326e-06
ENSSSCG00000007309	HK2	1324.7	1.1737	0.226711	5.17707	2.25395e-07	2.58263e-06
ENSSSCG00000027525		723.461	-0.919394	0.177598	-5.17682	2.25696e-07	2.58288e-06
ENSSSCG00000006071	SLC25A24	166.39	1.15594	0.22335	5.17546	2.27351e-07	2.59476e-06
ENSSSCG00000016205	CNOT4	264.528	-0.770077	0.148786	-5.17573	2.27019e-07	2.59476e-06
ENSSSCG00000022647	SSRP1	910.329	-1.34689	0.260256	-5.17527	2.27581e-07	2.59476e-06
ENSSSCG00000002797	DHX34	3024.75	-0.910491	0.175954	-5.1746	2.28398e-07	2.59764e-06
ENSSSCG00000024756		476.801	-1.16821	0.225757	-5.17463	2.28364e-07	2.59764e-06
ENSSSCG00000023253	RSBN1	66.3194	1.53918	0.297629	5.17148	2.3225e-07	2.61558e-06
ENSSSCG00000006418	TRPC4AP	192.406	1.23927	0.239622	5.17176	2.31899e-07	2.61558e-06
ENSSSCG00000011612	CAPRIN1	1177.98	-0.737173	0.142535	-5.17186	2.31778e-07	2.61558e-06
ENSSSCG00000026555		118.913	-0.759591	0.14686	-5.1722	2.31358e-07	2.61558e-06
ENSSSCG00000012822		594.091	-0.979436	0.189339	-5.17292	2.30463e-07	2.61558e-06
ENSSSCG00000014032	ABCB6	298.631	-1.10206	0.213067	-5.17238	2.31135e-07	2.61558e-06
ENSSSCG00000017777	IL17D	970.706	-1.15049	0.22244	-5.17216	2.31403e-07	2.61558e-06
ENSSSCG00000024061		23682.3	-1.18118	0.228394	-5.17166	2.32026e-07	2.61558e-06
ENSSSCG00000002932	LENG1	63.5785	1.8793	0.363468	5.17047	2.33502e-07	2.62006e-06
ENSSSCG00000010212	SLC25A26	1507.62	1.2251	0.236938	5.17057	2.33376e-07	2.62006e-06
ENSSSCG00000003134	RCC2	523.585	-1.17597	0.22743	-5.17067	2.33257e-07	2.62006e-06
ENSSSCG00000006936	ADCY9	60.2334	1.23634	0.239167	5.16937	2.34883e-07	2.62595e-06
ENSSSCG00000030301		180.452	-0.865347	0.167399	-5.16938	2.34868e-07	2.62595e-06
ENSSSCG00000002995	DVL1	1021.82	-1.15131	0.222717	-5.16939	2.34862e-07	2.62595e-06
ENSSSCG00000017816	POLR2C	657.869	-0.916777	0.177378	-5.16848	2.36004e-07	2.63208e-06
ENSSSCG00000010537		2681.04	-0.963724	0.186456	-5.16865	2.35789e-07	2.63208e-06
ENSSSCG00000005096	FBXW5	423.105	1.14179	0.220955	5.16754	2.37193e-07	2.64215e-06
ENSSSCG00000006482	DSN1	3823.34	-0.784768	0.1519	-5.16636	2.38695e-07	2.65566e-06
ENSSSCG00000021472	RSRC1	1648.24	-0.879935	0.170337	-5.16586	2.3934e-07	2.65962e-06
ENSSSCG00000023043	LRRC42	2944.75	-0.580288	0.112352	-5.16491	2.40553e-07	2.66988e-06
ENSSSCG00000010229	TMF1	139.496	1.37005	0.265366	5.16288	2.43183e-07	2.68666e-06
ENSSSCG00000007558	MEMO1	853.744	-1.02729	0.198979	-5.16284	2.43234e-07	2.68666e-06
ENSSSCG00000010114	LAMB2	308.866	-1.06649	0.206566	-5.16296	2.4308e-07	2.68666e-06
ENSSSCG00000028593		291.38	-1.11785	0.21651	-5.16304	2.42973e-07	2.68666e-06
ENSSSCG00000020873	CARHSP1	495.184	-1.06406	0.206149	-5.16163	2.44805e-07	2.6998e-06
ENSSSCG00000008304	ITM2B	508.012	-1.08204	0.209638	-5.16148	2.4501e-07	2.6998e-06
ENSSSCG00000008372	MBNL2	190.704	1.12691	0.218371	5.16054	2.46238e-07	2.70686e-06
ENSSSCG00000027190		367.463	-0.790048	0.153091	-5.16063	2.46119e-07	2.70686e-06
ENSSSCG00000012825	DENND5A	1507.46	-0.913172	0.176999	-5.1592	2.48009e-07	2.72306e-06
ENSSSCG00000002787	AP2S1	377.383	-0.924753	0.179276	-5.15827	2.49243e-07	2.7301e-06
ENSSSCG00000008022	C8H4orf33	341.343	-1.07954	0.209275	-5.15845	2.49003e-07	2.7301e-06
ENSSSCG00000007173	IL1R1	688.888	-0.908067	0.176097	-5.15663	2.51433e-07	2.75069e-06
ENSSSCG00000022301	LARP4	1910.01	-1.42512	0.276378	-5.15642	2.5172e-07	2.75069e-06
ENSSSCG00000001474	PPP2R5D	486.517	-0.873756	0.169481	-5.15549	2.52969e-07	2.76106e-06
ENSSSCG00000028806		184.627	-1.21759	0.236265	-5.15349	2.55687e-07	2.78741e-06
ENSSSCG00000015882	NT5M	116.955	1.9152	0.371715	5.15233	2.57266e-07	2.7914e-06
ENSSSCG00000030484		87.5279	1.37272	0.266423	5.15239	2.57188e-07	2.7914e-06
ENSSSCG00000001414	RPL10A	1333.97	-1.02446	0.198832	-5.15236	2.5723e-07	2.7914e-06
ENSSSCG00000008056	PRSS12	1421.35	-1.07984	0.209568	-5.15269	2.56772e-07	2.7914e-06
ENSSSCG00000017953	FNDC5	4799.12	-0.808056	0.15696	-5.14817	2.63033e-07	2.85061e-06
ENSSSCG00000012957	TENM4	1411.96	-0.875892	0.170156	-5.14758	2.63874e-07	2.85301e-06
ENSSSCG00000012966	CCDC90B	839.641	-1.21949	0.236902	-5.14765	2.6377e-07	2.85301e-06
ENSSSCG00000008198	LOC100522569	1385.98	-1.33881	0.260132	-5.14665	2.65176e-07	2.86371e-06
ENSSSCG00000021322	C6H1orf50	410.33	1.5178	0.294972	5.14558	2.66692e-07	2.87334e-06
ENSSSCG00000011379	B4GAT1	528.948	-1.46595	0.284889	-5.1457	2.66524e-07	2.87334e-06
ENSSSCG00000010987	MED12	2154.07	-0.690224	0.134166	-5.14456	2.68143e-07	2.88222e-06
ENSSSCG00000017105	IKZF5	248.739	-1.11199	0.216143	-5.1447	2.67945e-07	2.88222e-06
ENSSSCG00000007914	FAM198B	225.335	-1.24572	0.242189	-5.14359	2.69536e-07	2.89045e-06
ENSSSCG00000002952		783.681	-1.32554	0.257705	-5.14363	2.69487e-07	2.89045e-06
ENSSSCG00000001992	NPC2	688.592	-1.24016	0.24113	-5.14315	2.70175e-07	2.89393e-06
ENSSSCG00000009222	PLAU	3389.46	1.3277	0.258163	5.14285	2.70597e-07	2.89507e-06
ENSSSCG00000007504	LOC100516606	4189.82	-1.02503	0.199322	-5.14259	2.70976e-07	2.89576e-06
ENSSSCG00000010351	RYK	2255.7	1.27502	0.247959	5.14207	2.71734e-07	2.90049e-06
ENSSSCG00000012659	ECSCR	64.6341	1.82173	0.354384	5.14054	2.73949e-07	2.92075e-06
ENSSSCG00000002931	CNOT3	38.6328	1.23799	0.240923	5.13852	2.76911e-07	2.94891e-06
ENSSSCG00000000746	GLT8D2	435.985	-0.964998	0.187825	-5.13776	2.78035e-07	2.95745e-06
ENSSSCG00000003556	UROD	100.603	-1.04535	0.203575	-5.13498	2.82176e-07	2.99804e-06
ENSSSCG00000004979	SPTAN1	102.584	1.51339	0.294737	5.13471	2.82575e-07	2.99881e-06
ENSSSCG00000011684	CTR9	513.77	1.75428	0.341726	5.13358	2.84277e-07	3.01341e-06
ENSSSCG00000016885	ZNF408	233.562	1.58718	0.30919	5.13333	2.84653e-07	3.01391e-06
ENSSSCG00000009933	HACL1	1471.37	-0.629327	0.122618	-5.13241	2.86054e-07	3.02427e-06
ENSSSCG00000024391		1020.91	-1.06871	0.208234	-5.13226	2.86288e-07	3.02427e-06
ENSSSCG00000008175	LIN54	817.373	-1.13124	0.220473	-5.13098	2.88245e-07	3.04144e-06
ENSSSCG00000015808	C12H17orf49	242.72	1.57657	0.307314	5.13018	2.89467e-07	3.04756e-06
ENSSSCG00000014371	STK17A	256.632	-0.933858	0.182033	-5.13017	2.89487e-07	3.04756e-06
ENSSSCG00000014040	DNAJB2	846.756	-0.699781	0.136426	-5.12939	2.90684e-07	3.05667e-06
ENSSSCG00000009962	OXSM	489.164	-0.629237	0.122679	-5.12913	2.91082e-07	3.05736e-06
ENSSSCG00000025117		1551.65	-0.966692	0.188481	-5.12887	2.91492e-07	3.05817e-06
ENSSSCG00000015888	ARHGAP23	138.583	1.37907	0.268899	5.1286	2.91912e-07	3.0591e-06
ENSSSCG00000013715	PKP4	77.8558	1.7283	0.337053	5.12768	2.93333e-07	3.06849e-06
ENSSSCG00000007708	PQLC3	429.607	-0.924522	0.180303	-5.12759	2.93476e-07	3.06849e-06
ENSSSCG00000001064	CSNK2B	3079.18	-1.09835	0.214242	-5.12668	2.94893e-07	3.0798e-06
ENSSSCG00000028384		743.208	1.32348	0.258199	5.1258	2.96272e-07	3.0907e-06
ENSSSCG00000004123	RNF111	237.662	1.28122	0.249991	5.12505	2.97459e-07	3.09606e-06
ENSSSCG00000002508	ZNF423	1594.38	-0.716772	0.139853	-5.12518	2.97253e-07	3.09606e-06
ENSSSCG00000005759	SLC50A1	368.515	-1.03926	0.202793	-5.12476	2.97917e-07	3.09732e-06
ENSSSCG00000006894	ABCC1	159.053	1.18307	0.230901	5.12372	2.99571e-07	3.11101e-06
ENSSSCG00000003506	ZFYVE9	2238.59	-1.00543	0.196263	-5.12288	3.00909e-07	3.12138e-06
ENSSSCG00000016748	PECR	257.2	-0.85409	0.166737	-5.12239	3.01693e-07	3.12598e-06
ENSSSCG00000010514	IGF2BP2	551.58	-1.03015	0.201175	-5.12064	3.045e-07	3.15152e-06
ENSSSCG00000029420		52.048	1.5459	0.301913	5.12036	3.04946e-07	3.15259e-06
ENSSSCG00000023759		450.441	-1.2522	0.244577	-5.11983	3.05808e-07	3.15795e-06
ENSSSCG00000009557	TIAL1	440.143	-0.82962	0.162081	-5.11855	3.07898e-07	3.17368e-06
ENSSSCG00000006954	CLUAP1	6574.03	-1.27692	0.249472	-5.11847	3.08021e-07	3.17368e-06
ENSSSCG00000024995		486.086	-1.04244	0.203708	-5.11735	3.09861e-07	3.18907e-06
ENSSSCG00000003491	ECHDC2	352.201	-1.21762	0.237963	-5.11685	3.10678e-07	3.19391e-06
ENSSSCG00000003359	NPC1	162.095	-1.09015	0.213084	-5.11605	3.11996e-07	3.2003e-06
ENSSSCG00000025353		37804.1	-1.15186	0.225144	-5.11613	3.11876e-07	3.2003e-06
ENSSSCG00000003064	UBE4B	120.614	-1.0063	0.196713	-5.11554	3.12846e-07	3.20545e-06
ENSSSCG00000006826	PRSS36	347.758	-1.0099	0.197429	-5.11524	3.13349e-07	3.20704e-06
ENSSSCG00000005104	NDOR1	650.361	-0.970879	0.189885	-5.11298	3.17116e-07	3.24199e-06
ENSSSCG00000001476	CUL7	499.395	-0.957315	0.187269	-5.11198	3.18801e-07	3.25559e-06
ENSSSCG00000004207	PDIA3	802.022	1.13911	0.222855	5.11145	3.19689e-07	3.25743e-06
ENSSSCG00000023998		5062.48	-0.776531	0.151915	-5.1116	3.19438e-07	3.25743e-06
ENSSSCG00000013915	CLK1	116.048	-1.03836	0.203161	-5.111	3.20463e-07	3.2617e-06
ENSSSCG00000003851	MDN1	292.988	-0.599486	0.117317	-5.10997	3.22206e-07	3.27582e-06
ENSSSCG00000009714	HHIPL2	123.93	1.11824	0.218878	5.10895	3.23954e-07	3.28809e-06
ENSSSCG00000003339	CAP1	411.349	-1.08702	0.212772	-5.10885	3.24128e-07	3.28809e-06
ENSSSCG00000010741	ARHGAP6	191.457	0.825052	0.16152	5.10807	3.25471e-07	3.29808e-06
ENSSSCG00000001528	ZFAND6	11012.6	-1.19608	0.234192	-5.10727	3.26843e-07	3.30834e-06
ENSSSCG00000003046	DNAJC11	2361.98	-1.18131	0.231321	-5.1068	3.27664e-07	3.31301e-06
ENSSSCG00000007516	DHX57	2392.94	-0.630807	0.123548	-5.10578	3.29431e-07	3.32357e-06
ENSSSCG00000021560	CDIPT	425.387	-0.655125	0.128308	-5.10588	3.29258e-07	3.32357e-06
ENSSSCG00000000158	CKAP4	833.157	-0.719474	0.140957	-5.10423	3.32151e-07	3.34734e-06
ENSSSCG00000017140	REEP1	479.855	-1.45884	0.285893	-5.10276	3.34741e-07	3.36975e-06
ENSSSCG00000024693		1715.18	-1.04726	0.205267	-5.10192	3.36221e-07	3.38095e-06
ENSSSCG00000003682	PHACTR2	398.751	1.76272	0.34554	5.10135	3.3723e-07	3.38683e-06
ENSSSCG00000011522	PATL1	41.1081	1.65771	0.324979	5.10097	3.3791e-07	3.38683e-06
ENSSSCG00000004969	URM1	49.3736	1.29611	0.254087	5.10105	3.3778e-07	3.38683e-06
ENSSSCG00000011018	APOOL	117.807	0.922927	0.181017	5.09856	3.42242e-07	3.42651e-06
ENSSSCG00000000405	CCT2	38281.8	-0.926097	0.181647	-5.09832	3.42676e-07	3.42714e-06
ENSSSCG00000013629	ADGRA2	478.985	-0.697986	0.136919	-5.09779	3.43646e-07	3.4331e-06
ENSSSCG00000008004	ARHGAP10	450.125	-1.24547	0.24437	-5.09663	3.45755e-07	3.45042e-06
ENSSSCG00000024235		1469.99	-0.952323	0.186874	-5.09607	3.46771e-07	3.45682e-06
ENSSSCG00000008018	INPP4B	544.975	-0.868394	0.170458	-5.09448	3.49691e-07	3.48215e-06
ENSSSCG00000017362	C14H12orf43	415.429	-0.773101	0.151761	-5.09419	3.50232e-07	3.48377e-06
ENSSSCG00000021129	ATP5IF1	61862.4	-0.805692	0.158173	-5.09375	3.51049e-07	3.48812e-06
ENSSSCG00000003976	TSPYL1	921.258	-0.774036	0.151966	-5.0935	3.51517e-07	3.489e-06
ENSSSCG00000016008	SCARA3	162.948	1.62878	0.319817	5.09284	3.52738e-07	3.49735e-06
ENSSSCG00000005713	LMNA	833.175	-1.16202	0.228208	-5.09196	3.54378e-07	3.50983e-06
ENSSSCG00000022545	POLDIP2	17091.6	-0.998315	0.196082	-5.09131	3.55591e-07	3.51051e-06
ENSSSCG00000025527		396.727	-1.04559	0.205359	-5.09155	3.55154e-07	3.51051e-06
ENSSSCG00000002813	PLEKHA4	138.69	-1.23202	0.241983	-5.09133	3.55567e-07	3.51051e-06
ENSSSCG00000015668	NSRP1	186.028	1.38331	0.271719	5.09097	3.56243e-07	3.51125e-06
ENSSSCG00000014051	SP140	1214.87	-1.13055	0.222074	-5.09087	3.5643e-07	3.51125e-06
ENSSSCG00000004636	PLGRKT	398.767	1.80901	0.355423	5.08975	3.58543e-07	3.52115e-06
ENSSSCG00000005761	EFNA1	98.6086	-0.917943	0.180339	-5.0901	3.57871e-07	3.52115e-06
ENSSSCG00000013723	ITGB6	119.973	-1.09235	0.214619	-5.08973	3.58583e-07	3.52115e-06
ENSSSCG00000002441	ATP6V0D1	600.436	1.14826	0.225791	5.08547	3.66709e-07	3.58946e-06
ENSSSCG00000009914	PITRM1	1863.5	-0.954325	0.187654	-5.08555	3.66558e-07	3.58946e-06
ENSSSCG00000026612		591.674	-1.08281	0.212914	-5.08567	3.66332e-07	3.58946e-06
ENSSSCG00000029151		974.482	-0.657019	0.129227	-5.08421	3.69156e-07	3.60957e-06
ENSSSCG00000003201	SMPDL3B	1028.86	-2.43968	0.480046	-5.08219	3.73109e-07	3.64435e-06
ENSSSCG00000025156		64.3434	1.48099	0.291518	5.08026	3.76922e-07	3.67769e-06
ENSSSCG00000012076	AKAP8L	214.213	2.15525	0.424305	5.07947	3.7848e-07	3.68898e-06
ENSSSCG00000027613		4371.58	1.86242	0.366775	5.07783	3.81764e-07	3.71705e-06
ENSSSCG00000008648	TAOK3	203.287	3.02496	0.595957	5.07581	3.85845e-07	3.75282e-06
ENSSSCG00000013147	ESAM	42.7601	1.94371	0.383034	5.07451	3.88487e-07	3.77451e-06
ENSSSCG00000007713	YWHAQ	653.968	-0.803705	0.158405	-5.07373	3.90087e-07	3.78606e-06
ENSSSCG00000027074		89.0894	1.6797	0.331101	5.07308	3.91422e-07	3.79102e-06
ENSSSCG00000007646	DTNB	828.228	-0.926154	0.182559	-5.07318	3.91216e-07	3.79102e-06
ENSSSCG00000012839	SMPD1	364.906	-1.14334	0.225392	-5.07268	3.92251e-07	3.79506e-06
ENSSSCG00000027016		1403.3	-0.937964	0.184944	-5.0716	3.94484e-07	3.81265e-06
ENSSSCG00000008668	WSB2	100.035	1.38576	0.273282	5.07083	3.96082e-07	3.82408e-06
ENSSSCG00000007799		506570	-1.1187	0.220677	-5.06939	3.99084e-07	3.84903e-06
ENSSSCG00000030119		256.93	0.726861	0.143398	5.06883	4.00263e-07	3.85233e-06
ENSSSCG00000017114	AK3	1926.99	-0.891743	0.175922	-5.06897	3.99974e-07	3.85233e-06
ENSSSCG00000007275	RNF103	2719.44	-1.03837	0.204865	-5.06854	4.00874e-07	3.85417e-06
ENSSSCG00000028971		200.79	-1.01189	0.199723	-5.06648	4.05239e-07	3.89207e-06
ENSSSCG00000020823	EIF2S2	717.716	-0.886394	0.17497	-5.06597	4.06325e-07	3.89843e-06
ENSSSCG00000008556	ATP6V0A2	195.217	-1.0513	0.207558	-5.06509	4.08211e-07	3.91244e-06
ENSSSCG00000002956	ISOC2	1802.41	-0.88032	0.173816	-5.06468	4.09094e-07	3.91276e-06
ENSSSCG00000012578	RAPGEF6	265.074	-1.20144	0.237213	-5.0648	4.08824e-07	3.91276e-06
ENSSSCG00000008048	SYNPO2	778.359	-0.729319	0.144014	-5.06422	4.10067e-07	3.91799e-06
ENSSSCG00000007757	GRK4	3126.16	-0.580597	0.114686	-5.06248	4.13842e-07	3.94996e-06
ENSSSCG00000028180		758.811	-0.81712	0.161455	-5.06097	4.17138e-07	3.97729e-06
ENSSSCG00000003332	TRIT1	1281.99	-0.944693	0.186676	-5.06061	4.17923e-07	3.9787e-06
ENSSSCG00000029519		490.275	-1.14032	0.225338	-5.0605	4.1815e-07	3.9787e-06
ENSSSCG00000011882	ZNF653	638.813	1.45174	0.286908	5.05997	4.19323e-07	3.98549e-06
ENSSSCG00000027135		886.937	-0.801257	0.158359	-5.05975	4.19814e-07	3.98549e-06
ENSSSCG00000010063	NBEAL2	279.583	-0.884578	0.174832	-5.05959	4.20163e-07	3.98549e-06
ENSSSCG00000001900	KLHL25	265.63	-1.17443	0.232167	-5.05857	4.2241e-07	4.00268e-06
ENSSSCG00000007930	RAPGEF2	563.484	-0.772147	0.152686	-5.05708	4.25724e-07	4.02511e-06
ENSSSCG00000001817	ADCY4	536.297	-0.975687	0.192941	-5.05692	4.26091e-07	4.02511e-06
ENSSSCG00000009978	ARPP21	864.604	-1.00571	0.198862	-5.0573	4.2523e-07	4.02511e-06
ENSSSCG00000014917	ADCY2	91.3895	1.50828	0.298327	5.05578	4.28645e-07	4.03039e-06
ENSSSCG00000013245	SOX13	831.027	-0.773861	0.153059	-5.05597	4.2821e-07	4.03039e-06
ENSSSCG00000004022	MTO1	1106.77	-0.978179	0.193456	-5.05634	4.27386e-07	4.03039e-06
ENSSSCG00000028926		107.312	-1.21778	0.240873	-5.05569	4.28839e-07	4.03039e-06
ENSSSCG00000010774	ASB11	659.392	-1.42346	0.281547	-5.05586	4.28462e-07	4.03039e-06
ENSSSCG00000000806	PLXNC1	784.685	1.61859	0.320233	5.0544	4.31751e-07	4.03043e-06
ENSSSCG00000010243	TRNT1	207.879	1.57804	0.312224	5.05421	4.32185e-07	4.03043e-06
ENSSSCG00000006155	LRRC8C	419.658	1.55139	0.306916	5.05476	4.30939e-07	4.03043e-06
ENSSSCG00000008738	ANKRD13A	62.5146	0.940247	0.186001	5.05506	4.30259e-07	4.03043e-06
ENSSSCG00000016379	ABHD17B	5289.75	-0.885888	0.175254	-5.05487	4.30691e-07	4.03043e-06
ENSSSCG00000017913	ACTR6	2772.1	-1.00572	0.19899	-5.05413	4.32348e-07	4.03043e-06
ENSSSCG00000009931	ATP2C1	47.2766	-1.11623	0.220798	-5.05543	4.29419e-07	4.03043e-06
ENSSSCG00000010098	SLC25A20	593.824	-1.274	0.252055	-5.05444	4.3165e-07	4.03043e-06
ENSSSCG00000009876	MSRB2	922.266	-1.16489	0.23053	-5.0531	4.34691e-07	4.04817e-06
ENSSSCG00000016031	TNFSF10	107.434	1.59813	0.316325	5.05217	4.36819e-07	4.06387e-06
ENSSSCG00000006127	BCAR3	60.7166	1.60575	0.317906	5.05103	4.39434e-07	4.07995e-06
ENSSSCG00000000743	HCFC2	3974.4	-0.943473	0.186782	-5.05118	4.39079e-07	4.07995e-06
ENSSSCG00000013744	PHOSPHO2	243.743	-0.929958	0.184122	-5.05078	4.40004e-07	4.08113e-06
ENSSSCG00000017549	SNX13	852.255	-0.990764	0.196185	-5.05016	4.41443e-07	4.08991e-06
ENSSSCG00000011552	MTCH2	565.309	-1.06875	0.211635	-5.04999	4.4184e-07	4.08991e-06
ENSSSCG00000014267	AASS	175.277	1.618	0.320434	5.0494	4.43199e-07	4.09837e-06
ENSSSCG00000013728	PSMD14	1898.05	-1.06264	0.210457	-5.04919	4.43683e-07	4.09872e-06
ENSSSCG00000016214	PODXL2	148.792	-0.825931	0.163609	-5.04821	4.45959e-07	4.11561e-06
ENSSSCG00000008493	ZNF395	508.309	1.66616	0.330088	5.04762	4.47343e-07	4.116e-06
ENSSSCG00000015933	ND4L	555.557	1.45104	0.287458	5.04784	4.46832e-07	4.116e-06
ENSSSCG00000021461	TMEM258	1371.62	-0.833659	0.165155	-5.04774	4.47077e-07	4.116e-06
ENSSSCG00000012597	GDF9	657.111	1.35907	0.269281	5.04703	4.48725e-07	4.12155e-06
ENSSSCG00000009268		352.811	-0.910426	0.18039	-5.04698	4.48841e-07	4.12155e-06
ENSSSCG00000007077	PKD1	203.894	1.7158	0.339993	5.04659	4.49772e-07	4.12186e-06
ENSSSCG00000026618		272.675	1.34398	0.266314	5.04661	4.49714e-07	4.12186e-06
ENSSSCG00000011325	NAP1L4	19074.1	-1.265	0.250739	-5.04507	4.5335e-07	4.15052e-06
ENSSSCG00000028202		242.205	-0.981733	0.194614	-5.04451	4.54689e-07	4.15864e-06
ENSSSCG00000011026	TRMT2B	142.229	1.26717	0.251224	5.044	4.55901e-07	4.16559e-06
ENSSSCG00000016922	RPS27L	414.968	1.29791	0.257356	5.04323	4.57738e-07	4.17167e-06
ENSSSCG00000011085	DCX	169.274	1.25567	0.248984	5.0432	4.57816e-07	4.17167e-06
ENSSSCG00000008017	USP38	232.806	-0.970942	0.192527	-5.04315	4.57927e-07	4.17167e-06
ENSSSCG00000000587	TNFRSF1A	235.656	1.27398	0.252671	5.04205	4.60574e-07	4.19164e-06
ENSSSCG00000017940	FBRS	856.456	-0.904986	0.179547	-5.04038	4.64615e-07	4.22423e-06
ENSSSCG00000009345	LOC100151816	208.43	1.5335	0.304264	5.04003	4.6546e-07	4.22773e-06
ENSSSCG00000002759	CLPTM1	400.314	-0.810816	0.1609	-5.03926	4.67332e-07	4.23424e-06
ENSSSCG00000007688	FAM49A	186.557	-1.03988	0.20636	-5.03917	4.67557e-07	4.23424e-06
ENSSSCG00000003257	AGO4	590.401	-1.20669	0.239454	-5.03935	4.67107e-07	4.23424e-06
ENSSSCG00000001814	RIPK3	397.544	0.9957	0.197655	5.03758	4.71466e-07	4.26544e-06
ENSSSCG00000015083	NUP85	113.991	-0.901221	0.178962	-5.03582	4.75814e-07	4.30055e-06
ENSSSCG00000025964		216.698	-0.753928	0.149798	-5.03297	4.82937e-07	4.35211e-06
ENSSSCG00000001544	WHAMM	353.375	-1.15653	0.229785	-5.03309	4.8263e-07	4.35211e-06
ENSSSCG00000010974	AR	894.725	-1.3555	0.269308	-5.03327	4.82191e-07	4.35211e-06
ENSSSCG00000025645		35.4804	1.44184	0.286571	5.03136	4.87019e-07	4.37102e-06
ENSSSCG00000018009	PTP4A1	43.0995	1.41567	0.281341	5.03186	4.85741e-07	4.37102e-06
ENSSSCG00000004727	CREB3	425.333	1.29601	0.257569	5.03169	4.86187e-07	4.37102e-06
ENSSSCG00000012846	TRIM68	947.052	-1.0151	0.201758	-5.03126	4.87262e-07	4.37102e-06
ENSSSCG00000016720	PTGES2	156748	-1.45622	0.289438	-5.0312	4.87411e-07	4.37102e-06
ENSSSCG00000003561	RPS8	119.431	-1.0277	0.204298	-5.03039	4.89493e-07	4.38542e-06
ENSSSCG00000017608	WDR5	51.9589	-1.02268	0.203329	-5.02966	4.91353e-07	4.3978e-06
ENSSSCG00000006774	GTF2IRD1	1007.88	-0.819587	0.162968	-5.02913	4.92698e-07	4.40555e-06
ENSSSCG00000005382	WWP1	68.2915	1.48611	0.295522	5.02876	4.93671e-07	4.40588e-06
ENSSSCG00000003859	FBXL4	278.651	1.30903	0.26031	5.02872	4.93752e-07	4.40588e-06
ENSSSCG00000013492	ATF3	231.491	-0.877351	0.174474	-5.02856	4.94171e-07	4.40588e-06
ENSSSCG00000004364	ATP9B	93.933	0.992427	0.197372	5.02821	4.9508e-07	4.40971e-06
ENSSSCG00000027481		108.646	1.76435	0.350961	5.02721	4.97664e-07	4.42844e-06
ENSSSCG00000016395	TAPT1	127.319	1.79567	0.35722	5.02679	4.98751e-07	4.43382e-06
ENSSSCG00000023880		274.843	-0.881409	0.17537	-5.02601	5.00796e-07	4.44771e-06
ENSSSCG00000023674	ARID2	2846.6	0.803731	0.159925	5.02567	5.0168e-07	4.45126e-06
ENSSSCG00000021091	EMC7	1403.48	-0.748379	0.148922	-5.02531	5.0262e-07	4.4553e-06
ENSSSCG00000029403		359.959	-1.01547	0.202101	-5.02457	5.04568e-07	4.46826e-06
ENSSSCG00000013630	PLPBP	973.209	-0.860613	0.171288	-5.02435	5.05144e-07	4.46907e-06
ENSSSCG00000011652	NUCB2	256.826	1.41103	0.280881	5.0236	5.07107e-07	4.47783e-06
ENSSSCG00000021340	AASDH	194.276	-1.05666	0.210332	-5.02378	5.06643e-07	4.47783e-06
ENSSSCG00000012842	CAVIN3	5514.53	-1.05842	0.210733	-5.02257	5.09857e-07	4.49779e-06
ENSSSCG00000003935	CD164	410.52	-1.10652	0.220361	-5.02139	5.12997e-07	4.52116e-06
ENSSSCG00000016263	OCLN	53.5974	1.81547	0.361593	5.02075	5.14702e-07	4.53184e-06
ENSSSCG00000016986	SRRM2	79.1568	2.01382	0.401211	5.01936	5.18432e-07	4.5599e-06
ENSSSCG00000027538		260.228	-1.12738	0.224614	-5.0192	5.1888e-07	4.5599e-06
ENSSSCG00000027709		108.456	1.69402	0.337595	5.0179	5.22383e-07	4.58527e-06
ENSSSCG00000027956		184.956	-0.845885	0.168578	-5.01776	5.22764e-07	4.58527e-06
ENSSSCG00000011741	PLEKHJ1	371.289	1.25835	0.250836	5.0166	5.25936e-07	4.60644e-06
ENSSSCG00000027407		429.13	-1.0594	0.211183	-5.01651	5.26179e-07	4.60644e-06
ENSSSCG00000006568		2564.77	-0.870011	0.173441	-5.01618	5.27088e-07	4.61002e-06
ENSSSCG00000008499	MSRA	143.733	1.43398	0.285904	5.0156	5.28695e-07	4.61968e-06
ENSSSCG00000004625	KDM4C	158.586	1.2669	0.252672	5.01399	5.33116e-07	4.65389e-06
ENSSSCG00000023418	SPHK2	193.478	1.64354	0.327831	5.01338	5.34835e-07	4.66447e-06
ENSSSCG00000001010	GABBR1	736.994	-0.714078	0.142467	-5.01223	5.3803e-07	4.68789e-06
ENSSSCG00000012837	ARFIP2	371.146	-1.22389	0.244195	-5.01192	5.38889e-07	4.69094e-06
ENSSSCG00000017929	MDH1	475.151	-1.04514	0.208552	-5.01142	5.40308e-07	4.69884e-06
ENSSSCG00000023866		105.038	-1.21841	0.243207	-5.00976	5.44972e-07	4.73492e-06
ENSSSCG00000021343	MYH14	184.59	1.51893	0.303265	5.00858	5.4834e-07	4.74953e-06
ENSSSCG00000012062	ILVBL	390.968	1.31926	0.263401	5.00856	5.48395e-07	4.74953e-06
ENSSSCG00000007681	LAPTM4A	1117.01	-0.747314	0.149211	-5.00844	5.48717e-07	4.74953e-06
ENSSSCG00000014450	SLC1A3	264.86	-0.762786	0.152295	-5.00861	5.48245e-07	4.74953e-06
ENSSSCG00000009739	PYCR2	260.684	-0.986895	0.197057	-5.00816	5.49517e-07	4.75198e-06
ENSSSCG00000014028	CNPPD1	365.629	1.40866	0.281304	5.00759	5.51147e-07	4.75713e-06
ENSSSCG00000000076	RPS19BP1	459.961	-0.993113	0.198319	-5.00764	5.51005e-07	4.75713e-06
ENSSSCG00000016911	OSBPL6	620.296	1.55845	0.311246	5.00712	5.52511e-07	4.76444e-06
ENSSSCG00000014443	NADK2	549.226	-0.864373	0.172644	-5.00668	5.53771e-07	4.77083e-06
ENSSSCG00000011501	CPSF7	1296.14	0.98523	0.196826	5.00559	5.56912e-07	4.78471e-06
ENSSSCG00000004814	FAM206A	2364.21	-0.574896	0.11485	-5.00562	5.56821e-07	4.78471e-06
ENSSSCG00000010095	PRKAR2A	3115.18	-0.667354	0.133322	-5.00558	5.56942e-07	4.78471e-06
ENSSSCG00000003593	LOC102158443	285.582	-1.40331	0.280395	-5.00477	5.59288e-07	4.80038e-06
ENSSSCG00000005925	POLR3GL	120.206	-1.15439	0.23071	-5.00363	5.6262e-07	4.82448e-06
ENSSSCG00000009818	NDUFB6	42.0756	1.6862	0.337013	5.00336	5.63405e-07	4.82671e-06
ENSSSCG00000023110	TSPAN5	4804.72	-1.06537	0.21294	-5.00314	5.6403e-07	4.82757e-06
ENSSSCG00000013467	PTPN14	1048.37	-0.94805	0.189557	-5.0014	5.69162e-07	4.86697e-06
ENSSSCG00000028481		1469.65	-0.823821	0.16474	-5.00074	5.71099e-07	4.879e-06
ENSSSCG00000015007	GAA	117.163	1.73222	0.346417	5.0004	5.72121e-07	4.8832e-06
ENSSSCG00000015801	PELP1	38.7274	1.67044	0.334104	4.99977	5.74001e-07	4.88609e-06
ENSSSCG00000004002	MYO6	5993	-1.03347	0.206704	-4.99975	5.74053e-07	4.88609e-06
ENSSSCG00000013513	EIF2D	163.214	-1.42255	0.284522	-4.99977	5.7399e-07	4.88609e-06
ENSSSCG00000029426		68.4154	-1.20684	0.241542	-4.99641	5.84064e-07	4.9667e-06
ENSSSCG00000013033	SDHD	168.877	-1.30151	0.260527	-4.99567	5.86315e-07	4.98125e-06
ENSSSCG00000004478	GEMIN2	91.7998	1.56089	0.312467	4.99536	5.87267e-07	4.98472e-06
ENSSSCG00000007282	ST3GAL5	208.516	-0.843202	0.168835	-4.99424	5.90683e-07	5.00555e-06
ENSSSCG00000016745	PRDX6	219.323	-1.01011	0.202265	-4.99402	5.91352e-07	5.00555e-06
ENSSSCG00000009281	GLUD1	1704.46	-1.12125	0.224512	-4.99416	5.90923e-07	5.00555e-06
ENSSSCG00000017293	NDUFS7	526.162	-0.692881	0.138759	-4.9934	5.93243e-07	5.01384e-06
ENSSSCG00000026052		375.774	-0.772439	0.154709	-4.99284	5.94965e-07	5.01384e-06
ENSSSCG00000013727	TANK	639.162	-0.792141	0.158655	-4.99285	5.94947e-07	5.01384e-06
ENSSSCG00000009211	CHCHD1	1268.31	-0.833879	0.167002	-4.99323	5.93763e-07	5.01384e-06
ENSSSCG00000013889	STK17B	4574.5	-1.2669	0.253744	-4.99281	5.95056e-07	5.01384e-06
ENSSSCG00000003743	EPB41L2	814.813	1.29716	0.260029	4.98852	6.08448e-07	5.12199e-06
ENSSSCG00000008012	OTUD4	227.678	-1.05228	0.210954	-4.98822	6.09379e-07	5.12513e-06
ENSSSCG00000000520	WBP11	68.6104	1.62937	0.326682	4.98765	6.1118e-07	5.13182e-06
ENSSSCG00000013614	ANKRD37	3009.21	-1.30923	0.262496	-4.98762	6.11289e-07	5.13182e-06
ENSSSCG00000012287	UNC5A	487.916	-0.900981	0.180686	-4.98644	6.1503e-07	5.15666e-06
ENSSSCG00000012295	THOC3	289.251	-1.16199	0.233035	-4.98633	6.15369e-07	5.15666e-06
ENSSSCG00000013244	ATP2B4	2566.88	-0.706618	0.141729	-4.9857	6.17373e-07	5.16405e-06
ENSSSCG00000000005	CDPF1	102.578	-1.03642	0.207872	-4.98586	6.16856e-07	5.16405e-06
ENSSSCG00000014997	CEP131	310.876	1.23897	0.248542	4.98494	6.19812e-07	5.17974e-06
ENSSSCG00000015112	RPL38	169.861	-0.830261	0.166595	-4.98372	6.23737e-07	5.20781e-06
ENSSSCG00000002040	EML5	540.698	-0.740077	0.14851	-4.98336	6.24901e-07	5.21279e-06
ENSSSCG00000015880	COPS3	109.614	0.901291	0.180903	4.98219	6.28693e-07	5.23493e-06
ENSSSCG00000007791	PROM1	471.366	-1.09639	0.220056	-4.98232	6.28267e-07	5.23493e-06
ENSSSCG00000016968	MOSPD3	248.648	1.58293	0.317739	4.98187	6.29743e-07	5.23894e-06
ENSSSCG00000016036	MSH6	171.715	1.47058	0.295235	4.98105	6.32416e-07	5.25168e-06
ENSSSCG00000020691	MKI67	57.5448	-1.28487	0.25795	-4.98106	6.32372e-07	5.25168e-06
ENSSSCG00000004590	PLAA	407.992	1.3521	0.271463	4.98077	6.33306e-07	5.25433e-06
ENSSSCG00000006527	DNTTIP1	434.523	-0.97044	0.19485	-4.98045	6.34363e-07	5.25836e-06
ENSSSCG00000013226	ARHGAP32	148.784	-0.859491	0.172606	-4.9795	6.37487e-07	5.27949e-06
ENSSSCG00000000141	RBFOX2	1845.45	-0.919608	0.184724	-4.97828	6.41511e-07	5.30804e-06
ENSSSCG00000017806	DTX2	211.88	-0.809202	0.162556	-4.97798	6.42518e-07	5.3116e-06
ENSSSCG00000006501	DHX35	3527.92	-0.978387	0.196609	-4.97632	6.48051e-07	5.345e-06
ENSSSCG00000022725	MAPKAP1	2984.03	-0.98871	0.198673	-4.97656	6.47244e-07	5.345e-06
ENSSSCG00000001991	ALDH6A1	390.091	-1.41651	0.284663	-4.9761	6.4878e-07	5.345e-06
ENSSSCG00000029781		294.46	-1.50723	0.302895	-4.97607	6.48883e-07	5.345e-06
ENSSSCG00000024351		149.418	1.33673	0.268799	4.97295	6.59405e-07	5.42682e-06
ENSSSCG00000005829		573.888	-1.35016	0.271547	-4.9721	6.6232e-07	5.44594e-06
ENSSSCG00000010204	PSMD6	58.5392	1.2999	0.261468	4.97153	6.64251e-07	5.45207e-06
ENSSSCG00000003634	FNDC1	317.322	-1.11321	0.223915	-4.97157	6.64144e-07	5.45207e-06
ENSSSCG00000004353	FAN1	157.484	1.27194	0.255874	4.97098	6.66167e-07	5.45806e-06
ENSSSCG00000013596	RWDD4	1243.75	-1.06256	0.213747	-4.97109	6.65767e-07	5.45806e-06
ENSSSCG00000020817	TIMM50	2641.52	-1.0439	0.210011	-4.97069	6.67153e-07	5.46127e-06
ENSSSCG00000027182		399.347	1.41312	0.284372	4.96927	6.72054e-07	5.4965e-06
ENSSSCG00000008735	SPPL3	385.762	0.828609	0.166801	4.96765	6.77692e-07	5.53769e-06
ENSSSCG00000012856	NUP98	2783.66	-0.671356	0.135164	-4.96697	6.80083e-07	5.54738e-06
ENSSSCG00000003602	AFDN	294.178	-0.829266	0.166956	-4.96698	6.80042e-07	5.54738e-06
ENSSSCG00000016435	OTUD5	2674.85	-0.765577	0.154162	-4.96607	6.83229e-07	5.56378e-06
ENSSSCG00000026231		56.7277	-1.41584	0.285104	-4.96605	6.83303e-07	5.56378e-06
ENSSSCG00000016920	CLN8	232.047	1.48597	0.299263	4.96544	6.8545e-07	5.57632e-06
ENSSSCG00000022225	FOCAD	351.657	1.25792	0.25338	4.96458	6.88482e-07	5.59605e-06
ENSSSCG00000027765		192.087	1.31711	0.265356	4.96355	6.92163e-07	5.621e-06
ENSSSCG00000004499	L2HGDH	17696.5	-0.85784	0.172842	-4.96313	6.93646e-07	5.62808e-06
ENSSSCG00000027933		433.12	-1.22034	0.246059	-4.95955	7.06551e-07	5.72773e-06
ENSSSCG00000013118	UBASH3B	460.328	-0.821582	0.165665	-4.95931	7.07448e-07	5.72995e-06
ENSSSCG00000015107	TMEM104	553.789	-0.818009	0.165048	-4.9562	7.18864e-07	5.8173e-06
ENSSSCG00000008422	TMCO3	178.955	1.50798	0.304313	4.95537	7.21926e-07	5.83249e-06
ENSSSCG00000014149	NUB1	1978.03	0.942071	0.190112	4.95535	7.22009e-07	5.83249e-06
ENSSSCG00000029088		702.774	-1.13668	0.229404	-4.95493	7.23564e-07	5.8348e-06
ENSSSCG00000017230	CCDC9B	92.8688	-1.16537	0.235192	-4.95496	7.23447e-07	5.8348e-06
ENSSSCG00000011553	CELF1	157.3	1.25162	0.252754	4.95192	7.34832e-07	5.92048e-06
ENSSSCG00000007433	FAM161A	565.93	-0.835957	0.168827	-4.95157	7.36166e-07	5.9236e-06
ENSSSCG00000003363	IMPACT	275.267	-0.921518	0.18611	-4.95148	7.36506e-07	5.9236e-06
ENSSSCG00000009963	SLC4A7	328.763	-0.738853	0.149258	-4.95016	7.41527e-07	5.95452e-06
ENSSSCG00000023363	MAP3K2	78.1833	-1.21268	0.24498	-4.95013	7.41646e-07	5.95452e-06
ENSSSCG00000011678	USP47	216.324	1.61013	0.325302	4.94963	7.4353e-07	5.96444e-06
ENSSSCG00000007165	GCC2	1365.18	-1.06982	0.216167	-4.94908	7.45669e-07	5.97119e-06
ENSSSCG00000029461		126.027	-1.19901	0.242266	-4.94914	7.45423e-07	5.97119e-06
ENSSSCG00000010908	PRICKLE3	91.4256	1.54384	0.311979	4.94852	7.47793e-07	5.97866e-06
ENSSSCG00000007246	SEMA4C	654.961	-0.627678	0.126842	-4.94849	7.47901e-07	5.97866e-06
ENSSSCG00000013105	MCAM	209.963	-0.984824	0.199023	-4.9483	7.48663e-07	5.97956e-06
ENSSSCG00000013742	BBS5	1249.36	-0.784253	0.158505	-4.94782	7.50512e-07	5.98393e-06
ENSSSCG00000017947	FAM118B	547.468	-1.25104	0.252845	-4.94785	7.50387e-07	5.98393e-06
ENSSSCG00000000696	PPHLN1	654.797	-0.994958	0.201104	-4.94748	7.51816e-07	5.98914e-06
ENSSSCG00000011114	UPF3B	383.904	-0.771834	0.156012	-4.94726	7.52646e-07	5.99057e-06
ENSSSCG00000015923	ATP6	69.22	1.32045	0.266915	4.94707	7.53373e-07	5.99117e-06
ENSSSCG00000006494	RPRD1B	510.532	-0.809442	0.163634	-4.94665	7.55023e-07	5.99911e-06
ENSSSCG00000014558	LOC102167255	139.766	-0.968401	0.195777	-4.94645	7.55806e-07	6.00015e-06
ENSSSCG00000002879	AP2A1	442.277	-1.08204	0.218808	-4.94517	7.60779e-07	6.03442e-06
ENSSSCG00000017430	ZNF445	31002.9	-0.675796	0.136686	-4.94415	7.64773e-07	6.06087e-06
ENSSSCG00000007970	RCHY1	300.777	-0.821037	0.166077	-4.94372	7.66445e-07	6.06482e-06
ENSSSCG00000005895	PI4KB	108.705	-1.02421	0.207174	-4.94369	7.66589e-07	6.06482e-06
ENSSSCG00000009863	LOC100516390	145.209	-0.839583	0.169865	-4.94264	7.70708e-07	6.09217e-06
ENSSSCG00000012179	JMJD4	287.012	1.57918	0.319553	4.94186	7.73814e-07	6.11147e-06
ENSSSCG00000016374	SMIM14	98.9649	-0.962655	0.194858	-4.94029	7.80061e-07	6.15552e-06
ENSSSCG00000000508	AEBP2	54.5497	1.62865	0.329719	4.93952	7.83159e-07	6.17468e-06
ENSSSCG00000012770	GRPEL2	122.803	-0.82566	0.167181	-4.93873	7.86331e-07	6.19438e-06
ENSSSCG00000000798	SNRPF	79.8837	1.46975	0.297804	4.93529	8.0033e-07	6.29388e-06
ENSSSCG00000014388	VPS41	478.901	-0.696457	0.141116	-4.93534	8.00093e-07	6.29388e-06
ENSSSCG00000016408	FDXACB1	838.979	-0.88499	0.179327	-4.93505	8.01293e-07	6.29607e-06
ENSSSCG00000010625	ALCAM	636.943	1.64473	0.333315	4.93448	8.03638e-07	6.29836e-06
ENSSSCG00000011827	ARHGEF18	386.169	1.01843	0.20639	4.93449	8.03602e-07	6.29836e-06
ENSSSCG00000003152	EIF4G3	369.15	-0.898386	0.182056	-4.93466	8.02911e-07	6.29836e-06
ENSSSCG00000026127		503.366	-1.0118	0.205067	-4.93397	8.05733e-07	6.3094e-06
ENSSSCG00000024536		334.273	-0.718279	0.145617	-4.93267	8.11117e-07	6.34616e-06
ENSSSCG00000020732	FAM136A	79.8636	1.40532	0.284951	4.93179	8.14799e-07	6.35787e-06
ENSSSCG00000017785	TMEM243	292.953	1.27959	0.259482	4.93132	8.16759e-07	6.35787e-06
ENSSSCG00000017156	LOC100523684	737.799	-0.932325	0.189033	-4.93207	8.13648e-07	6.35787e-06
ENSSSCG00000013468	SMYD2	378.855	-0.975924	0.197882	-4.93185	8.14551e-07	6.35787e-06
ENSSSCG00000023191	GINM1	280.464	-1.09555	0.222151	-4.93155	8.15802e-07	6.35787e-06
ENSSSCG00000009290	VSTM4	121.018	-1.30346	0.264319	-4.9314	8.16414e-07	6.35787e-06
ENSSSCG00000012560		1068.56	-0.859012	0.174225	-4.93048	8.20271e-07	6.37634e-06
ENSSSCG00000013043	BUD13	16928.9	-1.22906	0.249282	-4.93042	8.20518e-07	6.37634e-06
ENSSSCG00000017387	SMG8	260.377	-0.844906	0.171384	-4.92989	8.22756e-07	6.38834e-06
ENSSSCG00000030681		19421.1	-1.64241	0.333239	-4.92862	8.28139e-07	6.42471e-06
ENSSSCG00000020744	SLC23A2	9134.51	-0.650572	0.132026	-4.92761	8.32419e-07	6.45247e-06
ENSSSCG00000001346	RPS18	1059.88	-0.617177	0.125257	-4.9273	8.33729e-07	6.45719e-06
ENSSSCG00000010580	TMEM39A	1389.03	-0.925227	0.187794	-4.92681	8.35849e-07	6.46816e-06
ENSSSCG00000013038	NCAM1	192.082	-1.16087	0.235671	-4.9258	8.40161e-07	6.49607e-06
ENSSSCG00000013361	CACNA2D1	153.163	1.08489	0.220353	4.9234	8.50539e-07	6.57079e-06
ENSSSCG00000013905	PLCL1	4938.96	-1.21835	0.247519	-4.92224	8.55597e-07	6.60432e-06
ENSSSCG00000028549		283.955	1.90255	0.386603	4.92119	8.60187e-07	6.61754e-06
ENSSSCG00000013419	ANGPTL1	324.067	-0.932834	0.189548	-4.92135	8.59494e-07	6.61754e-06
ENSSSCG00000029646		294.265	-1.0818	0.219804	-4.92164	8.58217e-07	6.61754e-06
ENSSSCG00000028156		202.957	-1.48279	0.301305	-4.92122	8.60053e-07	6.61754e-06
ENSSSCG00000017191	LRRN1	1209.56	-0.708869	0.144056	-4.92078	8.62021e-07	6.62611e-06
ENSSSCG00000024134		2355.17	-0.876719	0.178185	-4.92028	8.64189e-07	6.63723e-06
ENSSSCG00000006903	METTL22	272.621	1.29622	0.263482	4.91958	8.67323e-07	6.65575e-06
ENSSSCG00000028201		268.581	1.63025	0.331437	4.91874	8.71028e-07	6.67861e-06
ENSSSCG00000008826	AP1B1	336.996	1.21897	0.247859	4.91799	8.74383e-07	6.69875e-06
ENSSSCG00000006960	ZNF263	146.88	-1.06699	0.216976	-4.91757	8.76269e-07	6.70761e-06
ENSSSCG00000011510	PRPF19	225.108	1.87116	0.380688	4.9152	8.86923e-07	6.78352e-06
ENSSSCG00000030106		55.9013	-1.19378	0.242885	-4.91497	8.87941e-07	6.78567e-06
ENSSSCG00000006000	TRIM33	248.563	1.29212	0.262916	4.91458	8.89712e-07	6.79356e-06
ENSSSCG00000014022	TTLL4	2514.42	1.31953	0.268597	4.91267	8.98447e-07	6.85069e-06
ENSSSCG00000008550	DHX37	412.396	-0.993179	0.202169	-4.91262	8.98684e-07	6.85069e-06
ENSSSCG00000029757		94.0875	-1.25025	0.254516	-4.91228	9.00241e-07	6.85689e-06
ENSSSCG00000002505	IRX3	1393.31	1.19909	0.244127	4.91175	9.0265e-07	6.86955e-06
ENSSSCG00000007395	SPRED2	323.389	-0.921627	0.187644	-4.91156	9.03545e-07	6.87068e-06
ENSSSCG00000012608	PPP2CA	135.015	1.27174	0.258947	4.9112	9.05189e-07	6.87749e-06
ENSSSCG00000012974	PICALM	1104.09	-1.09001	0.221962	-4.91078	9.07161e-07	6.88679e-06
ENSSSCG00000015836	MPDU1	660.524	1.05682	0.215231	4.91017	9.09965e-07	6.89804e-06
ENSSSCG00000014559	OSMR	2117.31	-0.760864	0.154959	-4.91009	9.10324e-07	6.89804e-06
ENSSSCG00000025533		2894.17	-0.932061	0.18983	-4.90997	9.10892e-07	6.89804e-06
ENSSSCG00000017033	FCN2	341.442	1.36644	0.278319	4.90963	9.12492e-07	6.8988e-06
ENSSSCG00000016498	ZNF143	793.237	-0.632242	0.128773	-4.90972	9.12059e-07	6.8988e-06
ENSSSCG00000017206	AFAP1	648.134	-0.529429	0.107913	-4.90607	9.29215e-07	7.01946e-06
ENSSSCG00000025997		420.904	-0.876651	0.17875	-4.90435	9.37387e-07	7.06959e-06
ENSSSCG00000012791	ZFP62	500.853	-1.2414	0.253119	-4.90441	9.37077e-07	7.06959e-06
ENSSSCG00000021069	C6H19orf47	42.9705	1.25971	0.256939	4.90277	9.44967e-07	7.11985e-06
ENSSSCG00000011769	APBA3	9813.88	1.19184	0.243103	4.90263	9.45599e-07	7.11985e-06
ENSSSCG00000010877	USP11	2147.39	0.792794	0.161757	4.90114	9.52823e-07	7.16838e-06
ENSSSCG00000026877		231.444	-1.1492	0.234492	-4.90083	9.54349e-07	7.17399e-06
ENSSSCG00000004639	JAK2	228.222	1.63825	0.334376	4.89943	9.61146e-07	7.2133e-06
ENSSSCG00000012840	APBB1	1712.54	-1.07435	0.219275	-4.89953	9.60658e-07	7.2133e-06
ENSSSCG00000003262	MAP7D1	275.142	-1.10341	0.225275	-4.89806	9.67855e-07	7.25773e-06
ENSSSCG00000006924	ANKS3	303.968	1.37546	0.280894	4.89671	9.7455e-07	7.30198e-06
ENSSSCG00000012007	STX10	89.0292	1.61644	0.330152	4.89604	9.77859e-07	7.30892e-06
ENSSSCG00000002905	MYBPC2	805.67	-1.13142	0.231074	-4.89634	9.76382e-07	7.30892e-06
ENSSSCG00000030520		98.9992	-1.31108	0.267781	-4.89608	9.77669e-07	7.30892e-06
ENSSSCG00000015444	ATP5MC1	1680.19	0.788707	0.161099	4.8958	9.7906e-07	7.31196e-06
ENSSSCG00000002723	GSK3A	2113.86	-0.8992	0.183677	-4.89553	9.80387e-07	7.31593e-06
ENSSSCG00000026655		152.602	1.27482	0.260416	4.89532	9.8144e-07	7.31785e-06
ENSSSCG00000016942	RRP9	132.271	1.38334	0.282608	4.89492	9.83478e-07	7.32711e-06
ENSSSCG00000021205	WARS2	62.3768	1.36452	0.278822	4.89387	9.8871e-07	7.36013e-06
ENSSSCG00000028771		1248.73	1.10648	0.226166	4.89232	9.96525e-07	7.41231e-06
ENSSSCG00000030247		62.9631	1.47498	0.301588	4.8907	1.00476e-06	7.44951e-06
ENSSSCG00000001080	AGPAT1	291.422	1.3492	0.275861	4.89086	1.00397e-06	7.44951e-06
ENSSSCG00000015393	PGAP3	91.354	1.30194	0.266207	4.89072	1.00469e-06	7.44951e-06
ENSSSCG00000029457		987.524	-0.979311	0.200222	-4.89112	1.00266e-06	7.44951e-06
ENSSSCG00000028757		123.453	1.35814	0.27773	4.89017	1.00751e-06	7.45787e-06
ENSSSCG00000010621	BBX	259.917	1.29663	0.265144	4.89027	1.00697e-06	7.45787e-06
ENSSSCG00000001527	CTSH	2183.1	-0.610447	0.124888	-4.88796	1.01885e-06	7.53572e-06
ENSSSCG00000027209		146.437	1.70149	0.348114	4.88775	1.01993e-06	7.53731e-06
ENSSSCG00000003139	AKR7A2	2273.33	-0.745132	0.152453	-4.8876	1.0207e-06	7.53731e-06
ENSSSCG00000014191	UBN2	44.5009	1.84076	0.376775	4.88557	1.03128e-06	7.60324e-06
ENSSSCG00000007056	TSR3	111.338	1.61679	0.33093	4.8856	1.03116e-06	7.60324e-06
ENSSSCG00000001033	GTF2H4	58.7861	1.23485	0.252777	4.88514	1.03358e-06	7.61404e-06
ENSSSCG00000017131	PARP1	808.928	-1.41357	0.289386	-4.88471	1.03579e-06	7.62423e-06
ENSSSCG00000009554	SFXN4	126.382	-1.18893	0.243415	-4.88436	1.03764e-06	7.63178e-06
ENSSSCG00000008312	ZC3H13	3720.15	-1.03419	0.21177	-4.88358	1.04178e-06	7.65612e-06
ENSSSCG00000004289	RMDN3	74.0628	1.66443	0.340869	4.88288	1.04545e-06	7.67693e-06
ENSSSCG00000009516	GPAM	207.58	-0.785512	0.160888	-4.88235	1.04828e-06	7.69155e-06
ENSSSCG00000007148	KCNIP3	180.138	-1.10111	0.225617	-4.88043	1.05853e-06	7.75439e-06
ENSSSCG00000024974		7528.03	-1.10418	0.226244	-4.88049	1.05823e-06	7.75439e-06
ENSSSCG00000016756	MOGS	245.96	-0.89502	0.183449	-4.87884	1.06709e-06	7.81092e-06
ENSSSCG00000001654	RCN2	344.056	-0.803742	0.164786	-4.87748	1.07449e-06	7.85879e-06
ENSSSCG00000021991	VPS26B	753.649	-1.05953	0.217321	-4.87541	1.08583e-06	7.93547e-06
ENSSSCG00000023052	RALA	95.0235	1.81881	0.373147	4.87425	1.09222e-06	7.97584e-06
ENSSSCG00000013602	SLC25A4	2165.77	0.63995	0.131314	4.87342	1.09684e-06	8.00316e-06
ENSSSCG00000013643	RBPMS	390.908	-0.929049	0.190643	-4.87323	1.09787e-06	8.00433e-06
ENSSSCG00000030354		67.8834	1.61708	0.331873	4.87258	1.10151e-06	8.00549e-06
ENSSSCG00000008943	P2RX6	483.571	1.51573	0.311071	4.87262	1.1013e-06	8.00549e-06
ENSSSCG00000008812	RHBDD3	63.7327	1.03899	0.213228	4.87268	1.10095e-06	8.00549e-06
ENSSSCG00000003132	MFAP2	864.906	-0.926047	0.190035	-4.87304	1.09895e-06	8.00549e-06
ENSSSCG00000026465		92.6339	-1.09274	0.224279	-4.87221	1.10358e-06	8.01426e-06
ENSSSCG00000011560	NR1H3	534.33	-0.865507	0.177673	-4.87136	1.10832e-06	8.04233e-06
ENSSSCG00000005205	NDRG1	404.7	1.33822	0.274803	4.86975	1.11742e-06	8.10193e-06
ENSSSCG00000002933	MBOAT7	36.1659	1.58319	0.325126	4.86945	1.11908e-06	8.10759e-06
ENSSSCG00000007749	ADD1	166.209	-0.747904	0.153598	-4.86923	1.12031e-06	8.11014e-06
ENSSSCG00000006790	ASL	990.145	-0.901092	0.185083	-4.86858	1.124e-06	8.13046e-06
ENSSSCG00000024864		886.566	-1.07783	0.221403	-4.86816	1.12639e-06	8.14136e-06
ENSSSCG00000029624		266.39	-0.667235	0.137071	-4.86781	1.1284e-06	8.14944e-06
ENSSSCG00000006220	ANK1	177.454	1.05424	0.216639	4.86632	1.13697e-06	8.20492e-06
ENSSSCG00000003904	SESN1	688.692	-0.743593	0.152811	-4.86608	1.13833e-06	8.20827e-06
ENSSSCG00000000554	USP5	454.511	1.38844	0.285357	4.86565	1.14084e-06	8.21993e-06
ENSSSCG00000005914	ENSA	239.948	-1.25909	0.25878	-4.86548	1.14181e-06	8.22047e-06
ENSSSCG00000000095	KDELR3	483.644	-0.563672	0.115862	-4.86504	1.14435e-06	8.23234e-06
ENSSSCG00000008069	EGF	128.511	1.75013	0.359758	4.86475	1.14602e-06	8.23793e-06
ENSSSCG00000011628	MPPED2	355.119	1.37703	0.28309	4.86429	1.14867e-06	8.25052e-06
ENSSSCG00000011498	RAB3IL1	266.669	-0.841342	0.172971	-4.86407	1.14999e-06	8.25244e-06
ENSSSCG00000011611	NAT10	662.345	-0.936901	0.192622	-4.86394	1.15073e-06	8.25244e-06
ENSSSCG00000010907	GPKOW	35.7602	1.61063	0.331213	4.86283	1.1572e-06	8.29236e-06
ENSSSCG00000030418		209.861	0.847513	0.174291	4.86263	1.15835e-06	8.29414e-06
ENSSSCG00000012556	MARCH3	219.208	1.75824	0.361623	4.86209	1.16154e-06	8.31055e-06
ENSSSCG00000011304	PIDD1	166.984	1.68142	0.345959	4.86018	1.17277e-06	8.38438e-06
ENSSSCG00000003595	RPS5	342.268	-1.26458	0.260266	-4.8588	1.18097e-06	8.43641e-06
ENSSSCG00000002396	ZNF23	553.768	-0.853599	0.175715	-4.85785	1.18665e-06	8.46386e-06
ENSSSCG00000001686	NEIL1	646.957	-0.996793	0.205189	-4.85792	1.18622e-06	8.46386e-06
ENSSSCG00000015013	CBX4	1621.25	1.07421	0.221151	4.85737	1.18957e-06	8.47809e-06
ENSSSCG00000029830		14547	-1.17006	0.240902	-4.85701	1.19174e-06	8.48703e-06
ENSSSCG00000003787	CEP85L	654.686	1.48022	0.304783	4.85663	1.19398e-06	8.49638e-06
ENSSSCG00000030608		735.118	1.02579	0.211269	4.85535	1.20172e-06	8.54487e-06
ENSSSCG00000025349		37.4408	1.76558	0.363703	4.85445	1.20724e-06	8.57747e-06
ENSSSCG00000015753	ANKFY1	47.008	1.56013	0.32141	4.854	1.20994e-06	8.58308e-06
ENSSSCG00000027343		898.237	-1.06055	0.218496	-4.85386	1.21083e-06	8.58308e-06
ENSSSCG00000003922	DDO	518.42	-1.10463	0.227571	-4.85399	1.21003e-06	8.58308e-06
ENSSSCG00000002016	ANGEL1	242.572	-0.950683	0.195877	-4.85346	1.21324e-06	8.59356e-06
ENSSSCG00000004403	CLPX	161.312	1.47528	0.304012	4.8527	1.21792e-06	8.62008e-06
ENSSSCG00000011233	CETN2	355.513	1.12771	0.232446	4.85147	1.22547e-06	8.66686e-06
ENSSSCG00000003208	SRSF4	204.164	-1.08412	0.223484	-4.85099	1.22844e-06	8.68119e-06
ENSSSCG00000012879	INPPL1	291.99	-0.722889	0.149039	-4.85033	1.23254e-06	8.6984e-06
ENSSSCG00000015231	DCAF7	299.871	-0.905638	0.186718	-4.8503	1.23277e-06	8.6984e-06
ENSSSCG00000002841	LIN7B	793.181	0.669539	0.138052	4.8499	1.23523e-06	8.70906e-06
ENSSSCG00000016101	POLR2K	262.658	1.01187	0.20867	4.84912	1.24012e-06	8.73689e-06
ENSSSCG00000013619	ADAM9	157.857	-1.0098	0.208288	-4.84812	1.24639e-06	8.77429e-06
ENSSSCG00000005042	MED27	186.059	1.08244	0.223323	4.84699	1.25352e-06	8.81341e-06
ENSSSCG00000026784		722.131	-0.950597	0.196124	-4.84693	1.25386e-06	8.81341e-06
ENSSSCG00000003015	TPRG1L	169.873	-0.944766	0.19494	-4.84643	1.257e-06	8.82874e-06
ENSSSCG00000007308	SUCLG1	1401.5	-0.831296	0.171543	-4.84599	1.25982e-06	8.84183e-06
ENSSSCG00000030849		5067.52	-0.979482	0.202187	-4.84445	1.26966e-06	8.90407e-06
ENSSSCG00000017210	TXNRD3	416.937	-1.14734	0.236864	-4.84386	1.27343e-06	8.92374e-06
ENSSSCG00000029196		240.542	0.8012	0.165435	4.84299	1.27898e-06	8.95579e-06
ENSSSCG00000006919	GLYR1	104.483	1.99993	0.41297	4.8428	1.28022e-06	8.95767e-06
ENSSSCG00000025531		2496.91	1.22211	0.252373	4.84249	1.28224e-06	8.96498e-06
ENSSSCG00000002008	TGFB3	2702.24	-0.737547	0.152324	-4.84196	1.28566e-06	8.98206e-06
ENSSSCG00000005073	TXNL4A	185.318	1.70322	0.351805	4.84137	1.28949e-06	9.00195e-06
ENSSSCG00000024413		1650.54	-0.854648	0.176539	-4.84112	1.29108e-06	9.00621e-06
ENSSSCG00000011558	SLC39A13	280.893	-0.740909	0.153052	-4.84091	1.29244e-06	9.00886e-06
ENSSSCG00000026829		217.602	1.64281	0.339425	4.83996	1.29863e-06	9.04281e-06
ENSSSCG00000020738		108.964	-1.03189	0.213207	-4.83987	1.29927e-06	9.04281e-06
ENSSSCG00000005011	PTPA	214.419	1.68558	0.348284	4.83966	1.30062e-06	9.04425e-06
ENSSSCG00000026460		43.0582	1.25577	0.259481	4.83953	1.30144e-06	9.04425e-06
ENSSSCG00000008629	ARPC3	2827.69	1.92516	0.397826	4.8392	1.30365e-06	9.05278e-06
ENSSSCG00000022891	MYH2	90.9648	-1.15137	0.237934	-4.83903	1.30474e-06	9.0535e-06
ENSSSCG00000021731	SAMHD1	85.3088	1.14801	0.237289	4.83805	1.31118e-06	9.09134e-06
ENSSSCG00000014031	ZFAND2B	247.986	-0.724536	0.149769	-4.83769	1.31354e-06	9.10078e-06
ENSSSCG00000022343	ILF2	2439.42	-1.06827	0.220903	-4.83595	1.32511e-06	9.17407e-06
ENSSSCG00000011645	LDHA	143.668	1.24942	0.258408	4.83507	1.33098e-06	9.20776e-06
ENSSSCG00000007999	GATB	521.21	-1.292	0.267293	-4.83364	1.34062e-06	9.26751e-06
ENSSSCG00000012434	TTC37	380.732	1.63268	0.337854	4.8325	1.34827e-06	9.29247e-06
ENSSSCG00000011893	DNM2	1647.31	-0.566075	0.117133	-4.83276	1.34656e-06	9.29247e-06
ENSSSCG00000017489	FBXO28	1896.95	-0.959775	0.198608	-4.83252	1.34818e-06	9.29247e-06
ENSSSCG00000023400	DPP3	406.113	-0.976522	0.202058	-4.83288	1.34573e-06	9.29247e-06
ENSSSCG00000006806	PHKG1	173.774	-0.810723	0.167826	-4.83073	1.3603e-06	9.36837e-06
ENSSSCG00000023142	ELF2	2611.04	-1.16669	0.241581	-4.82937	1.36966e-06	9.41872e-06
ENSSSCG00000022457	MYLK4	1108.46	-1.38065	0.28588	-4.82946	1.36903e-06	9.41872e-06
ENSSSCG00000005053	RALGDS	58.0472	1.6139	0.33424	4.82857	1.37518e-06	9.44253e-06
ENSSSCG00000012911	P4HA3	14819.1	-1.10119	0.228053	-4.82864	1.37467e-06	9.44253e-06
ENSSSCG00000021732	IQSEC1	482.672	1.69421	0.350952	4.82746	1.38286e-06	9.48326e-06
ENSSSCG00000017984	PDHB	291.2	-0.677754	0.140397	-4.82741	1.38317e-06	9.48326e-06
ENSSSCG00000001966	PSEN1	284.776	1.65958	0.343901	4.82574	1.39484e-06	9.54903e-06
ENSSSCG00000009967	STT3B	268.042	0.854469	0.177062	4.82582	1.39428e-06	9.54903e-06
ENSSSCG00000010565	HSPBAP1	464.994	-1.0224	0.21188	-4.82536	1.39751e-06	9.56025e-06
ENSSSCG00000016907	ASCC1	560.734	1.47177	0.305037	4.8249	1.40076e-06	9.57531e-06
ENSSSCG00000030445		109.1	1.58033	0.327578	4.82427	1.40516e-06	9.58008e-06
ENSSSCG00000006163	GTF2B	5394.8	1.05448	0.218564	4.82456	1.4031e-06	9.58008e-06
ENSSSCG00000013534	UBXN4	252.42	-0.697067	0.144494	-4.82421	1.40562e-06	9.58008e-06
ENSSSCG00000007994	FRAS1	279.512	-0.710677	0.147311	-4.82433	1.40472e-06	9.58008e-06
ENSSSCG00000007132	ZC3H6	571.584	-0.878295	0.182082	-4.82362	1.40975e-06	9.60109e-06
ENSSSCG00000011743	IZUMO4	73.5682	1.42574	0.295629	4.82273	1.41608e-06	9.63712e-06
ENSSSCG00000005166	SLC52A2	420.852	1.20583	0.250044	4.82247	1.41788e-06	9.64222e-06
ENSSSCG00000007984	SCARB2	2089.2	-1.36811	0.283729	-4.82189	1.42205e-06	9.66344e-06
ENSSSCG00000014156	KCNH2	891.794	1.56268	0.324122	4.82127	1.4265e-06	9.67939e-06
ENSSSCG00000027896		544.729	-1.11316	0.230886	-4.82128	1.42643e-06	9.67939e-06
ENSSSCG00000021457	TAF12	37.3673	1.69493	0.351585	4.82083	1.42963e-06	9.69349e-06
ENSSSCG00000017354	F13A1	180.371	0.937301	0.19446	4.82001	1.43551e-06	9.72617e-06
ENSSSCG00000017793	ZNF146	489.781	-1.07973	0.224075	-4.81864	1.44543e-06	9.78616e-06
ENSSSCG00000027368		212.563	-1.07516	0.223144	-4.81823	1.44839e-06	9.79901e-06
ENSSSCG00000010196	PXK	137.831	1.50928	0.313257	4.81802	1.4499e-06	9.80198e-06
ENSSSCG00000003072	PGD	64.0425	1.5423	0.320145	4.81751	1.45358e-06	9.81966e-06
ENSSSCG00000011243	SLC6A8	4191.98	1.60816	0.333893	4.81638	1.46184e-06	9.86824e-06
ENSSSCG00000011551	KBTBD4	570.945	-0.879186	0.182547	-4.81621	1.46307e-06	9.86931e-06
ENSSSCG00000025928		2314.29	-1.13573	0.23583	-4.81587	1.46562e-06	9.87923e-06
ENSSSCG00000010972	MSN	476.156	-0.884055	0.183629	-4.81436	1.47669e-06	9.94656e-06
ENSSSCG00000015720	PAFAH1B1	25562.2	-0.715881	0.148708	-4.814	1.47941e-06	9.95035e-06
ENSSSCG00000010136	SEMA3F	550.142	-1.12304	0.233283	-4.81406	1.47894e-06	9.95035e-06
ENSSSCG00000000502	RECQL	289.588	1.08371	0.225131	4.81369	1.4817e-06	9.95119e-06
ENSSSCG00000004047	DYM	966.051	-0.700074	0.145433	-4.81373	1.48137e-06	9.95119e-06
ENSSSCG00000007355	NAGK	645.912	0.899553	0.186882	4.81349	1.48316e-06	9.9537e-06
ENSSSCG00000013779		793.424	-1.06691	0.221709	-4.81221	1.49271e-06	1.00105e-05
ENSSSCG00000002996	LOC100525876	213.898	-1.05039	0.218303	-4.81163	1.49704e-06	1.00322e-05
ENSSSCG00000025190		1127.98	-0.825081	0.171489	-4.81127	1.49971e-06	1.00428e-05
ENSSSCG00000000757	NUP37	997.366	-0.725861	0.150875	-4.811	1.5018e-06	1.00495e-05
ENSSSCG00000022922	CIAPIN1	62.7083	-0.978735	0.203475	-4.8101	1.50858e-06	1.00875e-05
ENSSSCG00000011038		123.241	1.69787	0.353043	4.80925	1.515e-06	1.01231e-05
ENSSSCG00000013990	ACADL	225.244	-0.987072	0.205256	-4.80897	1.51708e-06	1.01297e-05
ENSSSCG00000008120	DNAJB14	1059.88	-0.87094	0.181149	-4.80788	1.52539e-06	1.01778e-05
ENSSSCG00000008208	GTF3A	123.13	1.23782	0.257488	4.80728	1.52996e-06	1.02008e-05
ENSSSCG00000023751		208.032	-1.05489	0.219489	-4.80611	1.53898e-06	1.02535e-05
ENSSSCG00000001026	GNL1	74.0025	0.867028	0.18046	4.80454	1.55107e-06	1.03266e-05
ENSSSCG00000023174	LOC100627283	188.717	1.72469	0.358984	4.80436	1.5525e-06	1.03287e-05
ENSSSCG00000011213		789.976	1.26604	0.263536	4.80406	1.55481e-06	1.03313e-05
ENSSSCG00000024001		254.112	-1.05392	0.219384	-4.80402	1.55514e-06	1.03313e-05
ENSSSCG00000003490	CPT2	250.554	-0.933196	0.194302	-4.8028	1.5646e-06	1.03866e-05
ENSSSCG00000013379	RINT1	2523.01	-1.21967	0.253971	-4.80241	1.56769e-06	1.03996e-05
ENSSSCG00000013002	AMOTL1	5551.83	-1.04821	0.21837	-4.80018	1.58521e-06	1.05083e-05
ENSSSCG00000008404	COL4A2	289.63	1.39404	0.290436	4.79983	1.58804e-06	1.05195e-05
ENSSSCG00000011449	PRDX5	500.967	0.813926	0.169605	4.79895	1.59498e-06	1.05578e-05
ENSSSCG00000008882	BCR	306.444	-0.962407	0.200568	-4.7984	1.59939e-06	1.05795e-05
ENSSSCG00000024184		1578.44	-1.25293	0.261133	-4.79804	1.60228e-06	1.0591e-05
ENSSSCG00000006110	ALG14	91.7911	1.23108	0.256605	4.79758	1.60592e-06	1.06071e-05
ENSSSCG00000011493	EEF1G	348.653	0.854526	0.178121	4.79744	1.60702e-06	1.06071e-05
ENSSSCG00000006172	ZNHIT6	133.743	1.89222	0.394468	4.7969	1.61141e-06	1.06284e-05
ENSSSCG00000011336	TPCN2	288.681	-0.775631	0.161739	-4.79558	1.62202e-06	1.06836e-05
ENSSSCG00000002961	PEG3	196645	-0.868319	0.181067	-4.79557	1.62211e-06	1.06836e-05
ENSSSCG00000012795	RIC8A	1312.28	-1.16096	0.242198	-4.79343	1.63952e-06	1.07906e-05
ENSSSCG00000025866		147.486	-1.0815	0.225663	-4.79257	1.64661e-06	1.08295e-05
ENSSSCG00000001903	AKAP13	369.335	-0.710874	0.148362	-4.79149	1.65544e-06	1.08798e-05
ENSSSCG00000023323	PPEF1	281.471	-0.852472	0.177924	-4.7912	1.65783e-06	1.088e-05
ENSSSCG00000003229	EIF3I	1492.32	-1.0218	0.213265	-4.79124	1.65753e-06	1.088e-05
ENSSSCG00000006781	SBDS	147.302	1.09103	0.227732	4.79085	1.66074e-06	1.08913e-05
ENSSSCG00000000190	RACGAP1	1425.38	-0.812484	0.169639	-4.78949	1.67207e-06	1.09578e-05
ENSSSCG00000004203	EIF3J	72.1634	1.05108	0.219484	4.78886	1.67734e-06	1.09845e-05
ENSSSCG00000003700	HECA	318.225	1.58749	0.331571	4.78779	1.68629e-06	1.10039e-05
ENSSSCG00000028116		71.6945	-0.853229	0.178196	-4.78814	1.68335e-06	1.10039e-05
ENSSSCG00000013094	HINFP	2436.02	-0.891958	0.186284	-4.78815	1.68324e-06	1.10039e-05
ENSSSCG00000028387		1002.19	-0.936316	0.195554	-4.78802	1.68431e-06	1.10039e-05
ENSSSCG00000029185		1087.15	-0.958985	0.200297	-4.78781	1.68609e-06	1.10039e-05
ENSSSCG00000009536	FAM160B1	848.062	1.05075	0.219488	4.7873	1.69038e-06	1.10228e-05
ENSSSCG00000001929	ARG2	1320.99	-0.655204	0.136919	-4.78535	1.70686e-06	1.11224e-05
ENSSSCG00000012077	RAB8A	368.654	2.0777	0.434192	4.78521	1.70808e-06	1.11225e-05
ENSSSCG00000022484	RPS6KA4	145.864	-1.21447	0.25389	-4.78344	1.7232e-06	1.1213e-05
ENSSSCG00000010627	NFKBIZ	300.107	1.40043	0.292775	4.7833	1.72443e-06	1.1213e-05
ENSSSCG00000017803	PIK3C2A	219.388	-0.953771	0.199409	-4.78299	1.7271e-06	1.12202e-05
ENSSSCG00000016364	MRPL35	4585.17	-1.13711	0.237745	-4.78288	1.72797e-06	1.12202e-05
ENSSSCG00000017205	ATP5ME	171.465	-0.778172	0.162709	-4.78261	1.73037e-06	1.12278e-05
ENSSSCG00000023784		547.803	1.69491	0.354402	4.78244	1.73176e-06	1.1229e-05
ENSSSCG00000016207	CDC42EP3	1159.59	-0.918342	0.192036	-4.78214	1.73439e-06	1.12306e-05
ENSSSCG00000007160	STARD7	1414.68	-0.926163	0.193672	-4.78213	1.73445e-06	1.12306e-05
ENSSSCG00000015483	NME2	187.996	-0.749928	0.156829	-4.78183	1.73703e-06	1.12394e-05
ENSSSCG00000026457		344.594	-1.31492	0.275011	-4.78135	1.74122e-06	1.12586e-05
ENSSSCG00000022708	ZMAT2	178.942	1.90747	0.398963	4.78106	1.74373e-06	1.12669e-05
ENSSSCG00000025240		4021.97	1.63345	0.341823	4.77863	1.76493e-06	1.13959e-05
ENSSSCG00000005623	UAP1	1022.06	-1.28407	0.268724	-4.77839	1.76703e-06	1.14015e-05
ENSSSCG00000016535	ZNF251	1117.68	1.1059	0.231494	4.77722	1.77737e-06	1.14601e-05
ENSSSCG00000016083	LOC100520389	131.088	1.16978	0.24491	4.77638	1.78475e-06	1.14996e-05
ENSSSCG00000014215	CHCHD3	222.42	1.13238	0.237158	4.77481	1.79876e-06	1.15737e-05
ENSSSCG00000002963	ACAP3	3290.15	-1.03196	0.216121	-4.77491	1.79792e-06	1.15737e-05
ENSSSCG00000009887	CREM	399.561	1.3758	0.288157	4.77448	1.80176e-06	1.15789e-05
ENSSSCG00000027139		1569.45	1.20465	0.252313	4.77444	1.80209e-06	1.15789e-05
ENSSSCG00000002455	CSNK2A2	199.824	1.20064	0.251496	4.77398	1.80619e-06	1.15972e-05
ENSSSCG00000022754	SH3BGR	91.9104	-0.92638	0.194062	-4.77364	1.80927e-06	1.16088e-05
ENSSSCG00000028740		226.67	0.660398	0.138354	4.77324	1.81283e-06	1.16236e-05
ENSSSCG00000023983		310.688	1.16726	0.244687	4.77042	1.83844e-06	1.17796e-05
ENSSSCG00000005943	GJA5	459.077	-1.09253	0.229042	-4.76998	1.84245e-06	1.17971e-05
ENSSSCG00000028906		349.843	-0.832202	0.174488	-4.76938	1.84789e-06	1.18193e-05
ENSSSCG00000023498	AHR	436.407	-1.18016	0.247456	-4.76918	1.84978e-06	1.18193e-05
ENSSSCG00000000267	GDF11	74.3921	-1.23888	0.259761	-4.76931	1.84856e-06	1.18193e-05
ENSSSCG00000015577	TMEM98	294.696	1.62174	0.340072	4.76882	1.85311e-06	1.18241e-05
ENSSSCG00000012718	LOC100521256	125.49	-0.777989	0.163137	-4.76895	1.85192e-06	1.18241e-05
ENSSSCG00000005215	FAM49B	109.352	1.63186	0.342222	4.76844	1.8566e-06	1.18383e-05
ENSSSCG00000003383	GAREM1	112.508	-1.14606	0.2404	-4.76728	1.8673e-06	1.18982e-05
ENSSSCG00000013635	WRN	217.246	-0.502977	0.105532	-4.7661	1.87823e-06	1.19596e-05
ENSSSCG00000024046		261.471	1.37317	0.288153	4.76542	1.8846e-06	1.19919e-05
ENSSSCG00000000039	POLDIP3	216.261	-0.728509	0.152885	-4.76509	1.88774e-06	1.20035e-05
ENSSSCG00000013293	GNG11	393.09	-1.02066	0.214203	-4.76494	1.88913e-06	1.20041e-05
ENSSSCG00000007168	TMEM182	481.854	-1.00102	0.210103	-4.76441	1.89403e-06	1.20269e-05
ENSSSCG00000008016	GAB1	569.203	-1.15292	0.242072	-4.76273	1.90988e-06	1.21192e-05
ENSSSCG00000000083		146.863	-1.21548	0.255216	-4.76255	1.91161e-06	1.21218e-05
ENSSSCG00000012969	CREBZF	428.632	-0.989134	0.207697	-4.76238	1.91319e-06	1.21234e-05
ENSSSCG00000008959	SMPD4	60.8205	2.2308	0.468445	4.76215	1.91542e-06	1.21292e-05
ENSSSCG00000029698		926.125	-0.886192	0.1861	-4.76192	1.91758e-06	1.21346e-05
ENSSSCG00000021579	ZC4H2	54.0218	1.32737	0.278813	4.76078	1.92845e-06	1.21949e-05
ENSSSCG00000013410	RC3H1	206.74	0.872538	0.183306	4.76	1.93589e-06	1.22336e-05
ENSSSCG00000023522	CEP170	704.747	-1.20173	0.252492	-4.75948	1.94092e-06	1.2257e-05
ENSSSCG00000006166	LMO4	1964.73	-0.867369	0.182281	-4.75842	1.9511e-06	1.23128e-05
ENSSSCG00000001508	RCAN2	112.397	-1.14435	0.240502	-4.75816	1.9537e-06	1.23208e-05
ENSSSCG00000012996	MED17	284.911	-0.736951	0.154889	-4.75792	1.95599e-06	1.23268e-05
ENSSSCG00000027046		701.787	1.48119	0.311325	4.7577	1.95813e-06	1.23318e-05
ENSSSCG00000009083	BMS1	100.17	1.1571	0.243234	4.75715	1.96341e-06	1.23566e-05
ENSSSCG00000004577	AEN	97.8385	1.58217	0.332687	4.75573	1.97729e-06	1.24354e-05
ENSSSCG00000017119	UBALD1	245.856	-0.94169	0.198067	-4.75441	1.99028e-06	1.25086e-05
ENSSSCG00000007762	HTT	507.254	-0.677511	0.142527	-4.75357	1.99857e-06	1.25521e-05
ENSSSCG00000008971	DGCR2	1731.46	1.2868	0.270807	4.75173	2.01682e-06	1.26581e-05
ENSSSCG00000004358	TJP1	141.416	1.27457	0.268257	4.75129	2.02124e-06	1.26599e-05
ENSSSCG00000016217	HIST1H2BD	626.003	-0.742079	0.156184	-4.75132	2.02096e-06	1.26599e-05
ENSSSCG00000022842	PDE2A	15620.7	-1.05934	0.222948	-4.7515	2.01915e-06	1.26599e-05
ENSSSCG00000005976	TRIM45	4502.93	-1.05339	0.221733	-4.75072	2.0269e-06	1.26867e-05
ENSSSCG00000002377	MON1B	752.753	-0.968432	0.203863	-4.7504	2.0302e-06	1.26987e-05
ENSSSCG00000013222	ETS1	87.5608	1.52201	0.320424	4.74999	2.03424e-06	1.27084e-05
ENSSSCG00000017365		147.054	-1.00261	0.211077	-4.74997	2.03451e-06	1.27084e-05
ENSSSCG00000002354	ZDHHC7	579.48	-0.667643	0.140574	-4.7494	2.04025e-06	1.27357e-05
ENSSSCG00000015896	ND2	257.091	1.42171	0.299355	4.74925	2.04173e-06	1.27362e-05
ENSSSCG00000003165	LUZP1	11712.8	-0.87447	0.184135	-4.74907	2.04355e-06	1.2739e-05
ENSSSCG00000017339	RPL11	1699.66	-0.60566	0.127537	-4.74891	2.04515e-06	1.27403e-05
ENSSSCG00000029684		171.598	1.16914	0.246248	4.74781	2.05631e-06	1.27964e-05
ENSSSCG00000006014	MAGI3	527.467	1.01735	0.21428	4.74775	2.05694e-06	1.27964e-05
ENSSSCG00000008317	LACC1	534.006	-0.898743	0.18933	-4.74697	2.06482e-06	1.28368e-05
ENSSSCG00000008044	EXOSC9	184.172	-1.2452	0.262328	-4.74674	2.06725e-06	1.28432e-05
ENSSSCG00000010931	TSPYL2	564.404	-0.559149	0.117807	-4.74633	2.07143e-06	1.28605e-05
ENSSSCG00000003410	DNAJB4	37.061	1.58515	0.333996	4.74602	2.07462e-06	1.28716e-05
ENSSSCG00000005846	NPR1	515.373	-0.73058	0.153943	-4.74579	2.07692e-06	1.28772e-05
ENSSSCG00000015227	DDX42	2596.12	-0.600719	0.126588	-4.74546	2.08028e-06	1.28893e-05
ENSSSCG00000015840	CD68	72.982	1.76888	0.372821	4.74459	2.08925e-06	1.29362e-05
ENSSSCG00000009808	BAG1	327.679	-1.09082	0.229967	-4.7434	2.10159e-06	1.30038e-05
ENSSSCG00000013087	C2CD2L	126.948	-0.876787	0.18485	-4.74322	2.10343e-06	1.30065e-05
ENSSSCG00000009242	PPIF	364.893	0.996311	0.210078	4.74259	2.11006e-06	1.30387e-05
ENSSSCG00000011415	LTBP3	956.682	-0.83205	0.175457	-4.7422	2.11407e-06	1.3046e-05
ENSSSCG00000003150	HP1BP3	936.792	-0.903891	0.190605	-4.74221	2.11395e-06	1.3046e-05
ENSSSCG00000006536	ZNF335	1825.86	-0.684518	0.144357	-4.74183	2.118e-06	1.30615e-05
ENSSSCG00000003193	NUDC	834.589	-0.901628	0.190154	-4.74157	2.1207e-06	1.30694e-05
ENSSSCG00000000258	COPZ1	241.269	-0.848849	0.179093	-4.73972	2.14013e-06	1.31803e-05
ENSSSCG00000004955	GOLGA2	90.936	-0.814453	0.171885	-4.73835	2.15461e-06	1.32606e-05
ENSSSCG00000016376	LZTS2	412.069	-0.817692	0.172615	-4.73708	2.16815e-06	1.33248e-05
ENSSSCG00000006667	BRAT1	452.792	-0.839787	0.177276	-4.73717	2.16722e-06	1.33248e-05
ENSSSCG00000024026		2384.69	-1.18341	0.249825	-4.73697	2.16939e-06	1.33248e-05
ENSSSCG00000013045	ZPR1	479.558	-1.04294	0.220182	-4.73673	2.17192e-06	1.33314e-05
ENSSSCG00000000509	PLEKHA5	95.3407	1.6083	0.339555	4.73651	2.17434e-06	1.33374e-05
ENSSSCG00000027503		174.724	1.55237	0.327823	4.7354	2.18627e-06	1.33981e-05
ENSSSCG00000001402	SNRPC	761.001	-1.13734	0.240182	-4.73532	2.18714e-06	1.33981e-05
ENSSSCG00000000884	EXOC2	61.1725	1.85527	0.391829	4.7349	2.19161e-06	1.34112e-05
ENSSSCG00000006904	RBFOX1	86.797	1.21655	0.256936	4.73485	2.1922e-06	1.34112e-05
ENSSSCG00000012961	PRCP	524.419	-0.870997	0.183992	-4.7339	2.20247e-06	1.34651e-05
ENSSSCG00000012713	HARS	209.755	1.19928	0.25336	4.73352	2.20655e-06	1.34811e-05
ENSSSCG00000008948	LOC100153925	32.1592	-2.7612	0.583412	-4.73285	2.21392e-06	1.35171e-05
ENSSSCG00000024254		182.099	-1.01463	0.214416	-4.73208	2.22236e-06	1.35596e-05
ENSSSCG00000024622		140.354	1.21346	0.256473	4.73136	2.23025e-06	1.35901e-05
ENSSSCG00000017764	HEMK1	1714.67	-0.654648	0.138364	-4.73135	2.2303e-06	1.35901e-05
ENSSSCG00000013030	C9H11orf1	467.015	-1.04486	0.220846	-4.73117	2.23231e-06	1.35933e-05
ENSSSCG00000010520	RFC4	535.561	-0.606152	0.128158	-4.72973	2.2482e-06	1.3681e-05
ENSSSCG00000023565	GRIA4	175.762	1.33363	0.281992	4.72932	2.25278e-06	1.36998e-05
ENSSSCG00000007513	MAP4K3	444.967	-0.512269	0.108328	-4.72886	2.25779e-06	1.37031e-05
ENSSSCG00000005720	KHDC4	158.208	-0.991605	0.209688	-4.72895	2.25687e-06	1.37031e-05
ENSSSCG00000030544		554.745	-1.05339	0.222748	-4.72907	2.25545e-06	1.37031e-05
ENSSSCG00000010308	GRIP2	510.228	-0.630074	0.133253	-4.72841	2.26289e-06	1.3725e-05
ENSSSCG00000009878	PIP4K2A	241.488	-0.742334	0.157045	-4.72689	2.27982e-06	1.38186e-05
ENSSSCG00000000921	SLC35B3	728.817	1.14622	0.242509	4.7265	2.28425e-06	1.38363e-05
ENSSSCG00000030010		5577.46	-0.917773	0.194201	-4.72588	2.29115e-06	1.3869e-05
ENSSSCG00000025959		161.928	-0.708702	0.149972	-4.72556	2.29487e-06	1.38824e-05
ENSSSCG00000003183	ARID1A	1148.41	-1.0696	0.226364	-4.72513	2.2997e-06	1.39024e-05
ENSSSCG00000005027	EXOSC2	229.582	1.20623	0.25532	4.72438	2.3082e-06	1.39447e-05
ENSSSCG00000012917	ARRB1	73.3739	-0.968293	0.204968	-4.72413	2.31107e-06	1.39528e-05
ENSSSCG00000006777	AUTS2	991.696	-1.18507	0.250913	-4.72304	2.32348e-06	1.40186e-05
ENSSSCG00000017106		309.965	-0.734307	0.155495	-4.72239	2.33094e-06	1.40544e-05
ENSSSCG00000000119	CSF2RB	4270.76	-0.889255	0.188358	-4.72108	2.34598e-06	1.41358e-05
ENSSSCG00000004624	MPDZ	1569.88	1.17914	0.249772	4.72087	2.34835e-06	1.41371e-05
ENSSSCG00000001708	ISLR	557.823	0.979687	0.207526	4.72079	2.34927e-06	1.41371e-05
ENSSSCG00000016737	ZNF638	4111.96	-0.80288	0.170123	-4.71941	2.3653e-06	1.42243e-05
ENSSSCG00000021439	CIR1	88.528	1.65749	0.351219	4.71926	2.36702e-06	1.42253e-05
ENSSSCG00000016954	AXIN1	354.392	1.57305	0.333375	4.71857	2.37503e-06	1.4256e-05
ENSSSCG00000010795	CTPS2	2311.82	-0.709316	0.150327	-4.7185	2.37592e-06	1.4256e-05
ENSSSCG00000007162	LIMS1	139.472	-0.817088	0.17317	-4.71843	2.37677e-06	1.4256e-05
ENSSSCG00000003217	SNRNP40	303.212	-1.17807	0.249683	-4.71826	2.37872e-06	1.42584e-05
ENSSSCG00000025600		261.822	-0.825024	0.174888	-4.71745	2.38815e-06	1.42963e-05
ENSSSCG00000010526	ATP13A3	851.354	-0.968356	0.205271	-4.71745	2.38813e-06	1.42963e-05
ENSSSCG00000029502		442.236	-0.800642	0.169753	-4.71651	2.39927e-06	1.43535e-05
ENSSSCG00000025044		140.18	-1.24746	0.264497	-4.71636	2.40097e-06	1.43544e-05
ENSSSCG00000000084	CBX7	63102.8	-0.76201	0.161594	-4.71559	2.41009e-06	1.43995e-05
ENSSSCG00000014165	NOS3	178.07	1.56645	0.332222	4.71508	2.41619e-06	1.44079e-05
ENSSSCG00000022631	ALDH1A1	59.0953	-0.826851	0.17536	-4.71515	2.41528e-06	1.44079e-05
ENSSSCG00000025544		79.0409	-1.33756	0.283667	-4.71525	2.41418e-06	1.44079e-05
ENSSSCG00000027374		600.617	-0.935672	0.198477	-4.71427	2.4258e-06	1.44558e-05
ENSSSCG00000016750	HNRNPK	914.632	-1.12664	0.238994	-4.7141	2.42778e-06	1.44582e-05
ENSSSCG00000013146	SIAE	73.9475	1.78338	0.378342	4.71367	2.43293e-06	1.44747e-05
ENSSSCG00000008138	LOC110255210	178.91	1.50749	0.319816	4.71361	2.4337e-06	1.44747e-05
ENSSSCG00000006100	PALMD	466.317	1.29494	0.274771	4.71277	2.44369e-06	1.45248e-05
ENSSSCG00000008467	SORBS3	105.429	1.24099	0.263388	4.71164	2.45733e-06	1.45964e-05
ENSSSCG00000021750	HDAC7	257.508	-0.75396	0.160043	-4.71097	2.46536e-06	1.46347e-05
ENSSSCG00000021042	KRAS	178.867	1.35118	0.286837	4.71064	2.46945e-06	1.46401e-05
ENSSSCG00000029391		320.014	-0.830152	0.176227	-4.71069	2.46879e-06	1.46401e-05
ENSSSCG00000030835		2366.61	-0.829948	0.17627	-4.70839	2.49677e-06	1.47925e-05
ENSSSCG00000028143		653.724	-0.820957	0.174372	-4.70809	2.50051e-06	1.48052e-05
ENSSSCG00000001958	LOC100525232	206.563	1.81976	0.38657	4.70745	2.50833e-06	1.48228e-05
ENSSSCG00000013874	ORMDL1	90.979	-0.998226	0.212041	-4.70771	2.50518e-06	1.48228e-05
ENSSSCG00000021067	CEP76	113.462	-1.00087	0.212613	-4.70747	2.50814e-06	1.48228e-05
ENSSSCG00000014618		109.817	1.99762	0.424409	4.70682	2.51615e-06	1.48595e-05
ENSSSCG00000022952	PXDN	283.7	1.52523	0.324064	4.70656	2.5193e-06	1.48634e-05
ENSSSCG00000007372	APLF	194.041	-0.838327	0.178126	-4.70637	2.52164e-06	1.48634e-05
ENSSSCG00000001016		45.2987	-1.21514	0.258192	-4.70637	2.52166e-06	1.48634e-05
ENSSSCG00000007280	PTCD3	454.037	1.25796	0.267301	4.70616	2.52426e-06	1.48692e-05
ENSSSCG00000024424		208	1.47657	0.313816	4.70521	2.536e-06	1.49288e-05
ENSSSCG00000008168	ABRAXAS1	188.029	0.727282	0.154577	4.70498	2.53892e-06	1.49364e-05
ENSSSCG00000001005	TRIM27	538.696	-1.24658	0.265074	-4.70276	2.56671e-06	1.50903e-05
ENSSSCG00000030857		1418.34	1.15392	0.245535	4.6996	2.60676e-06	1.5316e-05
ENSSSCG00000012727		194.347	1.63448	0.347843	4.69889	2.61582e-06	1.53594e-05
ENSSSCG00000022080	RANGAP1	1831.48	-0.65162	0.138701	-4.69803	2.62685e-06	1.54069e-05
ENSSSCG00000001477	MRPL2	394.313	-0.722751	0.153842	-4.698	2.62726e-06	1.54069e-05
ENSSSCG00000003653	PPP1R14C	1601.97	-0.752701	0.160238	-4.69739	2.63509e-06	1.5443e-05
ENSSSCG00000026725		540.606	-1.01255	0.215566	-4.69715	2.63814e-06	1.5451e-05
ENSSSCG00000024563		92.1976	1.5854	0.33754	4.69693	2.641e-06	1.54538e-05
ENSSSCG00000022672	RNF219	110.035	-0.767727	0.163456	-4.69686	2.64198e-06	1.54538e-05
ENSSSCG00000004121	GTF2A2	362.499	1.48234	0.315628	4.69647	2.64694e-06	1.5473e-05
ENSSSCG00000003850	LYRM2	1066.46	-0.846278	0.180212	-4.69601	2.65291e-06	1.54981e-05
ENSSSCG00000028052		1781.57	-0.694676	0.147941	-4.69564	2.6577e-06	1.55162e-05
ENSSSCG00000014088	SCLY	43.8591	1.58614	0.337875	4.69447	2.67297e-06	1.55856e-05
ENSSSCG00000000457	IPO8	577.355	1.46465	0.31199	4.69453	2.67225e-06	1.55856e-05
ENSSSCG00000015965	DUSP3	124.942	1.42784	0.304166	4.69427	2.6756e-06	1.559e-05
ENSSSCG00000005267	NOV	570.994	1.15993	0.247101	4.69415	2.67712e-06	1.559e-05
ENSSSCG00000030548		71.9279	2.20304	0.469382	4.6935	2.68575e-06	1.56303e-05
ENSSSCG00000012971	SYTL2	520.94	-1.04716	0.223117	-4.69333	2.68797e-06	1.56334e-05
ENSSSCG00000010128	GMPPB	220.432	-0.954099	0.203334	-4.69228	2.70179e-06	1.56947e-05
ENSSSCG00000007426	UGP2	140.338	-1.04217	0.222104	-4.69227	2.70192e-06	1.56947e-05
ENSSSCG00000015832	TP53	237.28	1.0228	0.218005	4.69165	2.71017e-06	1.57326e-05
ENSSSCG00000007481	TTC7A	258.407	-1.01811	0.217017	-4.69141	2.71334e-06	1.57411e-05
ENSSSCG00000029608		245.666	1.51113	0.322279	4.68889	2.7469e-06	1.59256e-05
ENSSSCG00000008592	DENR	93.4014	1.45155	0.309581	4.68876	2.7486e-06	1.59256e-05
ENSSSCG00000000912	RREB1	882.778	1.81422	0.387101	4.68669	2.77661e-06	1.60778e-05
ENSSSCG00000025643		116.094	1.36883	0.292197	4.6846	2.80503e-06	1.62321e-05
ENSSSCG00000024315		237.507	-0.990237	0.21139	-4.6844	2.80785e-06	1.62382e-05
ENSSSCG00000015310	BECN1	1414.03	1.80047	0.384417	4.68364	2.81824e-06	1.62881e-05
ENSSSCG00000008073	PLA2G12A	147.986	1.92049	0.410092	4.68306	2.82621e-06	1.63239e-05
ENSSSCG00000028707		430.336	-0.796237	0.170048	-4.68242	2.83512e-06	1.63651e-05
ENSSSCG00000010606	NECTIN3	836.138	1.45698	0.311173	4.68222	2.83784e-06	1.63705e-05
ENSSSCG00000021223	PEX26	184.709	1.00258	0.214151	4.68165	2.84578e-06	1.6406e-05
ENSSSCG00000015111	TTYH2	185.293	-0.92358	0.197293	-4.68127	2.85103e-06	1.6426e-05
ENSSSCG00000008378	STK24	54.3772	1.45437	0.310716	4.68073	2.8586e-06	1.64468e-05
ENSSSCG00000001819	DHRS1	5663.87	-0.578233	0.12354	-4.68054	2.86125e-06	1.64468e-05
ENSSSCG00000002925	CACNG6	773.271	-0.994568	0.212492	-4.6805	2.86179e-06	1.64468e-05
ENSSSCG00000003157	WNT4	322.292	-1.28148	0.273772	-4.68084	2.85699e-06	1.64468e-05
ENSSSCG00000003594	LOC100518738	201.475	-0.974442	0.208222	-4.67982	2.87124e-06	1.64883e-05
ENSSSCG00000025264		453.53	-0.989456	0.211435	-4.67973	2.87259e-06	1.64883e-05
ENSSSCG00000004076	TXNL1	74.069	1.25145	0.267431	4.6795	2.87571e-06	1.64959e-05
ENSSSCG00000017887	COBLL1	111.925	1.93013	0.412489	4.67923	2.8795e-06	1.65073e-05
ENSSSCG00000022742	TOX4	2390.86	-0.703869	0.150429	-4.67908	2.88164e-06	1.65093e-05
ENSSSCG00000005320	STK3	200.39	-0.825603	0.176457	-4.67878	2.88584e-06	1.65128e-05
ENSSSCG00000007981	ART3	276.991	-1.0297	0.220075	-4.67884	2.88497e-06	1.65128e-05
ENSSSCG00000003727	AHI1	218.082	1.29663	0.277171	4.67811	2.89532e-06	1.6549e-05
ENSSSCG00000025104		1254.25	-0.673031	0.143869	-4.67808	2.89577e-06	1.6549e-05
ENSSSCG00000022945	RAB2B	77.6987	-1.55338	0.332141	-4.67685	2.91314e-06	1.6638e-05
ENSSSCG00000003768	NCOA7	10620.7	1.73204	0.370557	4.67414	2.95191e-06	1.6849e-05
ENSSSCG00000021150	LOC100522678	95.4956	-0.812828	0.173909	-4.67386	2.95591e-06	1.68613e-05
ENSSSCG00000002516	PHKB	258.977	-0.7956	0.170233	-4.6736	2.95972e-06	1.68726e-05
ENSSSCG00000014829	PTCD2	691.109	-0.731846	0.156619	-4.67277	2.97159e-06	1.69088e-05
ENSSSCG00000017402	PJA1	1223.1	-0.77609	0.166083	-4.67289	2.96991e-06	1.69088e-05
ENSSSCG00000012939	PAK1	224.537	-1.06013	0.226866	-4.67292	2.96944e-06	1.69088e-05
ENSSSCG00000015631	FLOT2	2150.68	-0.751343	0.160808	-4.67229	2.97854e-06	1.69379e-05
ENSSSCG00000024396		49.1172	1.72983	0.370321	4.67118	2.99475e-06	1.70196e-05
ENSSSCG00000024784		24153	-1.2324	0.263843	-4.67096	2.99798e-06	1.70274e-05
ENSSSCG00000001000		916.369	-0.849681	0.181917	-4.67071	3.00154e-06	1.70371e-05
ENSSSCG00000016005	TAF13	118.951	1.22225	0.26172	4.67006	3.01117e-06	1.70602e-05
ENSSSCG00000008637	PPP1CC	89.5414	1.06168	0.227334	4.67014	3.01001e-06	1.70602e-05
ENSSSCG00000017676	MRPL32	174.382	-0.76452	0.1637	-4.67025	3.00835e-06	1.70602e-05
ENSSSCG00000010198	ACOX2	267.621	1.21852	0.260995	4.66874	3.03048e-06	1.71533e-05
ENSSSCG00000000974	RNF144B	574.236	-0.940617	0.201474	-4.66869	3.03133e-06	1.71533e-05
ENSSSCG00000004600	MLLT3	823.03	1.08912	0.233311	4.66811	3.03976e-06	1.71904e-05
ENSSSCG00000008389	ITGBL1	80.1588	1.42918	0.306265	4.66648	3.06404e-06	1.73171e-05
ENSSSCG00000015862	ARHGAP44	1877.32	-1.06905	0.229103	-4.66624	3.06767e-06	1.7327e-05
ENSSSCG00000027857		542.815	1.56445	0.335352	4.66509	3.08483e-06	1.73918e-05
ENSSSCG00000027860		153.366	1.47819	0.316848	4.66531	3.08148e-06	1.73918e-05
ENSSSCG00000009783	AGTPBP1	81.1824	-0.974439	0.208875	-4.66517	3.08355e-06	1.73918e-05
ENSSSCG00000011393	SART1	143.484	1.57722	0.338121	4.66465	3.09147e-06	1.74186e-05
ENSSSCG00000029377		101.888	-1.03769	0.222467	-4.66446	3.09429e-06	1.74238e-05
ENSSSCG00000022486	SOD3	97.783	1.00646	0.215791	4.66407	3.10012e-06	1.7446e-05
ENSSSCG00000004620	SNAPC3	79.7868	1.56793	0.33625	4.66298	3.11662e-06	1.752e-05
ENSSSCG00000027738		2158.67	1.0371	0.222413	4.66295	3.11708e-06	1.752e-05
ENSSSCG00000003681	LTV1	117.634	1.19676	0.256698	4.66212	3.12962e-06	1.7573e-05
ENSSSCG00000017867	GATD3A	1127.44	-0.773663	0.165953	-4.66195	3.13224e-06	1.7573e-05
ENSSSCG00000017583		2015.42	-1.3825	0.296549	-4.66198	3.13185e-06	1.7573e-05
ENSSSCG00000020975	NFE2L3	37.0043	1.31214	0.281469	4.66177	3.13509e-06	1.75783e-05
ENSSSCG00000021374	SLC39A6	4089.37	-0.995413	0.213591	-4.66036	3.15654e-06	1.76878e-05
ENSSSCG00000009310	CSTF2T	1169.62	-0.887196	0.190389	-4.65991	3.16341e-06	1.77148e-05
ENSSSCG00000013003	CWC15	128.41	-1.12185	0.24075	-4.6598	3.16521e-06	1.77148e-05
ENSSSCG00000009113	SIRT1	130.507	1.32661	0.284757	4.65874	3.18155e-06	1.77718e-05
ENSSSCG00000006362	CCM2L	399.716	-0.783561	0.168183	-4.65897	3.17801e-06	1.77718e-05
ENSSSCG00000028465		258.488	-1.06534	0.22868	-4.65864	3.18312e-06	1.77718e-05
ENSSSCG00000017565	CLCN4	67.0091	-1.33926	0.287468	-4.65881	3.18039e-06	1.77718e-05
ENSSSCG00000008475	PEBP4	99.872	1.22213	0.262373	4.65799	3.19317e-06	1.78171e-05
ENSSSCG00000004653	SMARCA2	501.346	1.55192	0.333218	4.65737	3.20274e-06	1.78596e-05
ENSSSCG00000011485	MTA2	143.997	0.968587	0.207974	4.65724	3.20469e-06	1.78597e-05
ENSSSCG00000008476	STC1	80.0711	1.38117	0.296597	4.65671	3.21297e-06	1.78733e-05
ENSSSCG00000006225	KAT6A	36.3504	1.20284	0.258298	4.6568	3.21166e-06	1.78733e-05
ENSSSCG00000013507	UTP25	237.806	-0.735829	0.158019	-4.65659	3.21491e-06	1.78733e-05
ENSSSCG00000017809	MID1IP1	164.264	-0.802572	0.17234	-4.65691	3.20995e-06	1.78733e-05
ENSSSCG00000027211		81.9541	1.4367	0.308591	4.65569	3.22905e-06	1.78882e-05
ENSSSCG00000006199	SLC7A2	77.0157	1.37747	0.295852	4.65593	3.22522e-06	1.78882e-05
ENSSSCG00000028897		474.712	-0.881991	0.189444	-4.65567	3.22924e-06	1.78882e-05
ENSSSCG00000020869	PHOSPHO1	122.7	-1.00409	0.215649	-4.65613	3.22209e-06	1.78882e-05
ENSSSCG00000025610		1090.16	-1.03484	0.22227	-4.65578	3.22762e-06	1.78882e-05
ENSSSCG00000008035	ABHD18	233.623	-1.14126	0.245128	-4.65577	3.22772e-06	1.78882e-05
ENSSSCG00000000900	SLC22A23	324.843	1.06104	0.227933	4.65503	3.23929e-06	1.79223e-05
ENSSSCG00000025252		473.975	-0.654469	0.140592	-4.6551	3.23821e-06	1.79223e-05
ENSSSCG00000027524		63.0112	-0.860084	0.184785	-4.65451	3.24745e-06	1.79566e-05
ENSSSCG00000013262	RBBP5	351.453	-0.685217	0.147229	-4.6541	3.25399e-06	1.79819e-05
ENSSSCG00000017287	KPNA3	3542.15	-0.690143	0.148306	-4.6535	3.26347e-06	1.80127e-05
ENSSSCG00000023818		956.374	-0.697238	0.14983	-4.65352	3.26319e-06	1.80127e-05
ENSSSCG00000010648	NIT2	176.004	1.83067	0.393504	4.65222	3.28375e-06	1.81138e-05
ENSSSCG00000011955	DHPS	572.635	0.61724	0.132691	4.6517	3.29211e-06	1.8149e-05
ENSSSCG00000011993	TRMT1	85.3257	1.01124	0.217424	4.651	3.30327e-06	1.81996e-05
ENSSSCG00000003868	ASCC3	134.336	-0.881318	0.189506	-4.65062	3.30942e-06	1.82226e-05
ENSSSCG00000002266	GLRX5	656.061	0.952771	0.204947	4.64887	3.33765e-06	1.83658e-05
ENSSSCG00000017941	NLE1	510.662	-0.799172	0.171915	-4.64863	3.34141e-06	1.83658e-05
ENSSSCG00000028054		124.207	-0.867558	0.186626	-4.64863	3.34142e-06	1.83658e-05
ENSSSCG00000020790	FAM213B	883.576	-0.860071	0.185052	-4.64773	3.35609e-06	1.84355e-05
ENSSSCG00000023556	TMEM143	943.478	-0.632733	0.136159	-4.64701	3.36776e-06	1.84885e-05
ENSSSCG00000024907		220.08	-1.01253	0.217942	-4.64584	3.38695e-06	1.85828e-05
ENSSSCG00000029785		6480.28	-1.13898	0.245174	-4.64559	3.39111e-06	1.85945e-05
ENSSSCG00000006261	KIF16B	330.511	1.12861	0.242961	4.64523	3.39696e-06	1.86155e-05
ENSSSCG00000012134	CCDC124	100.285	1.42393	0.306587	4.64446	3.40966e-06	1.8674e-05
ENSSSCG00000014411	DROSHA	713.398	0.822729	0.177184	4.64337	3.42773e-06	1.87618e-05
ENSSSCG00000016916		623.364	1.55828	0.33564	4.64271	3.43866e-06	1.87893e-05
ENSSSCG00000004425	RPL4	987.897	0.705397	0.151937	4.6427	3.43888e-06	1.87893e-05
ENSSSCG00000017203	RRP8	119.789	-1.18563	0.255372	-4.64277	3.43774e-06	1.87893e-05
ENSSSCG00000003521	CMPK1	242.777	-1.07604	0.231784	-4.64241	3.44366e-06	1.88042e-05
ENSSSCG00000000090	GTPBP1	94.7646	-0.901579	0.194245	-4.64145	3.45971e-06	1.88807e-05
ENSSSCG00000002863	IRF3	162.637	-0.979134	0.210967	-4.64117	3.46434e-06	1.88947e-05
ENSSSCG00000017308	LYSMD3	368.476	1.44352	0.31107	4.64049	3.47583e-06	1.89462e-05
ENSSSCG00000030273		217.176	1.18415	0.255223	4.63966	3.48983e-06	1.9e-05
ENSSSCG00000002806	KDELR1	970.594	-1.53461	0.330758	-4.63968	3.48948e-06	1.9e-05
ENSSSCG00000025087		122.789	1.14185	0.24615	4.63886	3.50328e-06	1.90619e-05
ENSSSCG00000026122		197.656	1.7363	0.374324	4.63848	3.5098e-06	1.90768e-05
ENSSSCG00000006994	PIGQ	635.34	1.41392	0.304826	4.63846	3.51017e-06	1.90768e-05
ENSSSCG00000001423	MAPK14	232.129	-0.902232	0.194566	-4.63715	3.53242e-06	1.91864e-05
ENSSSCG00000003742	MED23	735.113	-0.809744	0.174634	-4.63681	3.53829e-06	1.9207e-05
ENSSSCG00000009731		49.7361	1.2515	0.269918	4.63659	3.54208e-06	1.92162e-05
ENSSSCG00000005150	CPSF1	113.358	1.40365	0.302779	4.6359	3.55381e-06	1.92685e-05
ENSSSCG00000011943	COL5A3	44.8536	1.63181	0.352135	4.63404	3.58605e-06	1.94204e-05
ENSSSCG00000016210	CHD3	229.473	-0.704474	0.152019	-4.63412	3.58466e-06	1.94204e-05
ENSSSCG00000008678	FBXW8	436.888	-0.839754	0.181248	-4.63319	3.6008e-06	1.94888e-05
ENSSSCG00000009556	GRK5	4874.11	-0.477171	0.102996	-4.63291	3.60569e-06	1.95038e-05
ENSSSCG00000003903	FOXO3	2954.67	-0.508402	0.109742	-4.63272	3.60891e-06	1.95098e-05
ENSSSCG00000010568	DTX3L	93.9667	-1.04453	0.225497	-4.63214	3.61906e-06	1.95531e-05
ENSSSCG00000011371	ANKRD13D	303.833	-0.854124	0.184476	-4.63001	3.65644e-06	1.97435e-05
ENSSSCG00000016881	ATP2B2	157.873	-0.793443	0.171391	-4.62944	3.66662e-06	1.97868e-05
ENSSSCG00000014307	TAX1BP1	865.597	-0.546655	0.118108	-4.62844	3.68435e-06	1.98592e-05
ENSSSCG00000010560	HEG1	601.839	-0.658002	0.142162	-4.62855	3.68232e-06	1.98592e-05
ENSSSCG00000008562	DDX55	231.314	-0.889312	0.192149	-4.62825	3.68775e-06	1.98659e-05
ENSSSCG00000004368	CNDP2	1008.68	-0.705862	0.15253	-4.62768	3.69785e-06	1.99087e-05
ENSSSCG00000004934	STXBP1	1197.14	1.17675	0.254293	4.62754	3.70042e-06	1.99109e-05
ENSSSCG00000022869	LOC102164889	229.698	1.2205	0.263828	4.62612	3.72588e-06	2.00244e-05
ENSSSCG00000005880	POGZ	161.079	-0.914906	0.197766	-4.62621	3.72415e-06	2.00244e-05
ENSSSCG00000020962	NID1	3081.64	-0.582125	0.125868	-4.6249	3.7478e-06	2.01305e-05
ENSSSCG00000013581	MCPH1	325.265	-1.0147	0.219455	-4.62374	3.76882e-06	2.02315e-05
ENSSSCG00000010757	OFD1	223.021	0.945011	0.204388	4.62361	3.77113e-06	2.02322e-05
ENSSSCG00000005191	CHRAC1	737.288	0.864958	0.187087	4.6233	3.7768e-06	2.02479e-05
ENSSSCG00000009742	PSEN2	2780.14	-0.88619	0.191683	-4.62321	3.77847e-06	2.02479e-05
ENSSSCG00000003334	RLF	652.049	-0.871966	0.188645	-4.62226	3.79581e-06	2.0329e-05
ENSSSCG00000009441	OGA	348.564	0.922869	0.199674	4.62188	3.80272e-06	2.03542e-05
ENSSSCG00000014969	FN3KRP	54.1723	1.3785	0.298286	4.6214	3.8115e-06	2.03626e-05
ENSSSCG00000005183	HSF1	140.872	1.3425	0.290512	4.62113	3.81656e-06	2.03626e-05
ENSSSCG00000006074	COL11A1	86.7453	1.17479	0.254225	4.62108	3.81742e-06	2.03626e-05
ENSSSCG00000014409	MYO10	116.758	1.16022	0.251049	4.6215	3.8098e-06	2.03626e-05
ENSSSCG00000027986		353.762	-0.798676	0.172838	-4.62095	3.81978e-06	2.03626e-05
ENSSSCG00000009794	NUDT2	2340.15	-0.815974	0.176577	-4.62107	3.81771e-06	2.03626e-05
ENSSSCG00000014633	MTREX	408.145	-1.02487	0.22176	-4.62156	3.80867e-06	2.03626e-05
ENSSSCG00000029673		467.625	-0.881358	0.190775	-4.61988	3.8397e-06	2.04569e-05
ENSSSCG00000008303	RB1	3394.97	-0.848366	0.183639	-4.61976	3.84193e-06	2.0457e-05
ENSSSCG00000011550	PTPMT1	168.764	-0.663685	0.143671	-4.61947	3.84725e-06	2.04734e-05
ENSSSCG00000006523	MATN4	174.637	-0.880114	0.190548	-4.61885	3.85868e-06	2.05224e-05
ENSSSCG00000021973	TACC2	166.019	0.97145	0.210338	4.61852	3.86494e-06	2.05438e-05
ENSSSCG00000009776	ADIPOR1	322.574	1.41983	0.307502	4.61731	3.88744e-06	2.06515e-05
ENSSSCG00000004275	DLL4	171.479	1.48379	0.32137	4.61708	3.89181e-06	2.06627e-05
ENSSSCG00000015934	ND4	334.687	1.43972	0.311857	4.6166	3.90074e-06	2.06863e-05
ENSSSCG00000002972	UBE2J2	52.8198	-0.924197	0.200188	-4.61664	3.90006e-06	2.06863e-05
ENSSSCG00000015535	PTRH2	241.591	-0.770866	0.167006	-4.61579	3.91599e-06	2.07442e-05
ENSSSCG00000028090		212.04	-1.30304	0.2823	-4.61578	3.91617e-06	2.07442e-05
ENSSSCG00000030296		923.645	1.38685	0.300536	4.61461	3.93839e-06	2.08381e-05
ENSSSCG00000016775	IFFO2	194.014	-1.0223	0.221536	-4.61461	3.93842e-06	2.08381e-05
ENSSSCG00000002529	LRP3	509.664	-1.09201	0.236661	-4.61426	3.94499e-06	2.08608e-05
ENSSSCG00000014538	NIPBL	779.813	-0.65666	0.142321	-4.61393	3.95117e-06	2.08815e-05
ENSSSCG00000007776	ABLIM2	216.609	-1.24245	0.269343	-4.61289	3.97111e-06	2.09749e-05
ENSSSCG00000015341	FKBP10	35.1498	1.20033	0.260277	4.61174	3.99311e-06	2.10789e-05
ENSSSCG00000008974	SLC25A1	214.257	1.22393	0.265405	4.61155	3.99674e-06	2.1086e-05
ENSSSCG00000011424	CDC42EP2	118.425	-1.12195	0.243305	-4.61127	4.00215e-06	2.11025e-05
ENSSSCG00000000458	ERGIC2	451.641	1.2632	0.273971	4.61071	4.01297e-06	2.11353e-05
ENSSSCG00000028275		140.092	-1.03504	0.224484	-4.61076	4.0119e-06	2.11353e-05
ENSSSCG00000004935	SH2D3C	199.371	0.74683	0.162017	4.60958	4.0349e-06	2.12386e-05
ENSSSCG00000004592	CAAP1	435.004	1.33247	0.289098	4.60905	4.04511e-06	2.12802e-05
ENSSSCG00000016943	ZNF385B	37.5874	1.93026	0.418831	4.60868	4.05242e-06	2.12943e-05
ENSSSCG00000010360	KY	400.026	1.24805	0.270797	4.60878	4.05035e-06	2.12943e-05
ENSSSCG00000021741	COPE	75.6316	1.44311	0.313229	4.60722	4.08079e-06	2.14312e-05
ENSSSCG00000022116	FAM131B	154.255	-1.52442	0.330891	-4.60703	4.08467e-06	2.14393e-05
ENSSSCG00000012813	TRIM66	145.763	0.912008	0.198017	4.6057	4.11089e-06	2.15646e-05
ENSSSCG00000012649	ETF1	267.615	1.20322	0.261259	4.60545	4.11566e-06	2.15673e-05
ENSSSCG00000004104	SNX1	154.135	0.669374	0.145344	4.60543	4.11609e-06	2.15673e-05
ENSSSCG00000016323	EDA	2560.6	-0.615413	0.13364	-4.605	4.12468e-06	2.15877e-05
ENSSSCG00000030174		350.179	-0.735127	0.159637	-4.605	4.12466e-06	2.15877e-05
ENSSSCG00000026812		397.325	-1.23057	0.267231	-4.60488	4.12702e-06	2.15877e-05
ENSSSCG00000000840	CEP290	337.207	1.6302	0.354048	4.60445	4.13548e-06	2.16196e-05
ENSSSCG00000024201		144.319	1.49441	0.324586	4.60406	4.14336e-06	2.16485e-05
ENSSSCG00000008268	STOML3	1206.84	-0.984404	0.213835	-4.60357	4.15303e-06	2.16867e-05
ENSSSCG00000024168		1522.05	0.783922	0.170332	4.60231	4.17833e-06	2.17941e-05
ENSSSCG00000007768	ADRA2C	329.712	-0.695025	0.151016	-4.60234	4.17774e-06	2.17941e-05
ENSSSCG00000023177	FOXRED1	333.59	-0.742865	0.161427	-4.60188	4.18699e-06	2.18269e-05
ENSSSCG00000017492	KAT2B	416.911	-0.85463	0.185754	-4.60087	4.20736e-06	2.19207e-05
ENSSSCG00000009729	WDR26	142.256	1.15529	0.251127	4.60042	4.21633e-06	2.1955e-05
ENSSSCG00000000999	ZNF322	216.674	-0.567179	0.123306	-4.59978	4.22929e-06	2.19976e-05
ENSSSCG00000001700	CSK	872.439	-0.773324	0.16812	-4.59985	4.22805e-06	2.19976e-05
ENSSSCG00000003263	INPP5B	469.362	-0.760065	0.165257	-4.5993	4.23909e-06	2.20361e-05
ENSSSCG00000027165		245.489	-0.766561	0.166691	-4.5987	4.25128e-06	2.20812e-05
ENSSSCG00000016208	ZNF710	430.422	-0.9683	0.210562	-4.59864	4.25257e-06	2.20812e-05
ENSSSCG00000024916		322.949	1.34995	0.293602	4.59788	4.26811e-06	2.21494e-05
ENSSSCG00000006490	NNAT	1881.43	-0.910269	0.197992	-4.59751	4.27578e-06	2.21767e-05
ENSSSCG00000027486		203.991	-0.907176	0.197326	-4.59734	4.27927e-06	2.21823e-05
ENSSSCG00000015835	FXR2	4760.26	-1.00124	0.217802	-4.59704	4.28529e-06	2.2201e-05
ENSSSCG00000003995	HMGN3	81.8018	1.32226	0.287654	4.59671	4.29213e-06	2.22239e-05
ENSSSCG00000011841	XAB2	102.191	1.3004	0.282917	4.5964	4.29858e-06	2.22426e-05
ENSSSCG00000009570	NSMCE4A	835.041	0.502506	0.109331	4.59618	4.30298e-06	2.22426e-05
ENSSSCG00000006561	MOCS3	380.685	-0.751883	0.163584	-4.5963	4.3006e-06	2.22426e-05
ENSSSCG00000016882	STAC	47.5513	1.25714	0.273558	4.59551	4.31693e-06	2.23021e-05
ENSSSCG00000010620	CD47	530.41	-0.742966	0.16168	-4.59529	4.32147e-06	2.2313e-05
ENSSSCG00000008513	CBR4	762.588	1.1201	0.243835	4.59367	4.35512e-06	2.24742e-05
ENSSSCG00000006066	WDR47	567.121	1.41657	0.308418	4.59303	4.36862e-06	2.25312e-05
ENSSSCG00000027428		5728.3	-1.32923	0.289443	-4.59239	4.38201e-06	2.25876e-05
ENSSSCG00000016616	FGF13	439.277	1.21234	0.264037	4.59157	4.39928e-06	2.26591e-05
ENSSSCG00000006841	SRCAP	317.605	1.05497	0.229766	4.5915	4.4008e-06	2.26591e-05
ENSSSCG00000001506	AARS2	847.414	-0.850133	0.185164	-4.59124	4.40618e-06	2.26741e-05
ENSSSCG00000008074	CASP6	94.3533	1.88188	0.409986	4.5901	4.43033e-06	2.27856e-05
ENSSSCG00000013907	KCTD18	6821.99	-1.19298	0.259928	-4.58966	4.43969e-06	2.2821e-05
ENSSSCG00000030685		236.562	1.18659	0.258563	4.58919	4.44971e-06	2.28597e-05
ENSSSCG00000004244	TMEM87A	38.3202	1.53991	0.3356	4.58852	4.46398e-06	2.29202e-05
ENSSSCG00000008009	LOC100523624	416.694	-1.09793	0.23929	-4.58828	4.46914e-06	2.29339e-05
ENSSSCG00000005590	ATP1B1	1473.16	-0.667983	0.145605	-4.58764	4.48275e-06	2.2991e-05
ENSSSCG00000013402	PRRC2C	3393.22	1.45458	0.317119	4.58687	4.4995e-06	2.3064e-05
ENSSSCG00000000369	RDH16	74.7509	-0.70291	0.153254	-4.58658	4.5057e-06	2.30829e-05
ENSSSCG00000028606		175.297	-1.06201	0.23157	-4.58611	4.5158e-06	2.31218e-05
ENSSSCG00000007545	FEZ2	475.13	-0.961273	0.209653	-4.58506	4.53866e-06	2.3213e-05
ENSSSCG00000024018		3693.56	-1.55014	0.338078	-4.58515	4.53656e-06	2.3213e-05
ENSSSCG00000003344	ANKRD12	248.6	-0.890882	0.194338	-4.5842	4.55729e-06	2.32953e-05
ENSSSCG00000000202	GRASP	227.873	-0.90842	0.198176	-4.58389	4.56394e-06	2.33164e-05
ENSSSCG00000013444	SMG7	1539.64	-1.02457	0.223582	-4.58251	4.59438e-06	2.34589e-05
ENSSSCG00000004222	LCMT2	137.857	1.41986	0.309909	4.58155	4.61548e-06	2.35535e-05
ENSSSCG00000011775	YJU2	988.005	1.3707	0.299219	4.58093	4.62921e-06	2.36105e-05
ENSSSCG00000005668	PRCC	386.19	-0.933716	0.20385	-4.58041	4.64075e-06	2.36562e-05
ENSSSCG00000010483	TTC14	142.566	0.97177	0.212175	4.58003	4.64903e-06	2.36853e-05
ENSSSCG00000014030	RETREG2	424.678	-0.664663	0.145137	-4.57957	4.65929e-06	2.37245e-05
ENSSSCG00000009422	BLOC1S2	1364.36	-0.758462	0.165646	-4.5788	4.67653e-06	2.37991e-05
ENSSSCG00000024719		285.908	-0.778514	0.170039	-4.57845	4.68443e-06	2.38261e-05
ENSSSCG00000030393		127.021	1.09747	0.239736	4.57782	4.69854e-06	2.38847e-05
ENSSSCG00000016661	STK10	857.188	1.24541	0.272141	4.57634	4.73175e-06	2.40311e-05
ENSSSCG00000015889		90.5847	1.15966	0.253406	4.57631	4.73257e-06	2.40311e-05
ENSSSCG00000010304	TMCC1	108994	-0.874243	0.191057	-4.57581	4.74371e-06	2.40744e-05
ENSSSCG00000001619	ANPEP	105.21	-0.931155	0.203514	-4.57539	4.75344e-06	2.40993e-05
ENSSSCG00000030630		1658.78	-0.938143	0.205042	-4.57537	4.75387e-06	2.40993e-05
ENSSSCG00000025293		117.654	1.6186	0.353805	4.57484	4.76585e-06	2.41468e-05
ENSSSCG00000023155	PEX1	100.598	-1.18869	0.259844	-4.57462	4.77076e-06	2.41584e-05
ENSSSCG00000025140		211.366	1.67121	0.365371	4.574	4.78507e-06	2.42175e-05
ENSSSCG00000021170	SCP2	526.446	1.36867	0.299248	4.57371	4.79173e-06	2.42273e-05
ENSSSCG00000011650	USH1C	151.73	1.01419	0.221745	4.57368	4.79227e-06	2.42273e-05
ENSSSCG00000009361	MYOF	870.609	2.73874	0.598901	4.57295	4.80907e-06	2.42989e-05
ENSSSCG00000030150		163.111	1.15602	0.252907	4.57095	4.85525e-06	2.45053e-05
ENSSSCG00000017746	TRAF3IP1	61.6365	-0.922313	0.201773	-4.57105	4.85293e-06	2.45053e-05
ENSSSCG00000009881	MLLT10	523.678	1.9046	0.416748	4.57015	4.87369e-06	2.45849e-05
ENSSSCG00000028439		93.5329	1.18605	0.259611	4.56858	4.9104e-06	2.47429e-05
ENSSSCG00000009501	XPNPEP1	346.844	0.998891	0.218639	4.56869	4.9079e-06	2.47429e-05
ENSSSCG00000013597	TRAPPC11	7011.32	-0.824061	0.180393	-4.56814	4.92064e-06	2.4781e-05
ENSSSCG00000011166	ELF4	880.108	1.25758	0.275309	4.5679	4.92641e-06	2.47868e-05
ENSSSCG00000014171	CLCN1	287.497	0.779341	0.170614	4.56786	4.92719e-06	2.47868e-05
ENSSSCG00000022359	TM2D2	151.204	-0.833154	0.182404	-4.56763	4.93263e-06	2.48006e-05
ENSSSCG00000020813	PAIP2	187.836	-0.994472	0.217783	-4.56634	4.96308e-06	2.49401e-05
ENSSSCG00000007804	RFC1	599.264	-0.809351	0.177262	-4.56585	4.97479e-06	2.49853e-05
ENSSSCG00000011923	CDC37	106.135	1.12374	0.24614	4.56546	4.984e-06	2.50179e-05
ENSSSCG00000002926	NDUFA3	447.726	-1.02933	0.225545	-4.56375	5.02485e-06	2.52092e-05
ENSSSCG00000010863	SLC9A7	667.078	1.3952	0.305729	4.56353	5.03016e-06	2.52221e-05
ENSSSCG00000006843	PRR14	194.448	1.35915	0.297931	4.56197	5.06765e-06	2.5361e-05
ENSSSCG00000004535	MAPK1IP1L	161.005	1.09416	0.239848	4.56192	5.06889e-06	2.5361e-05
ENSSSCG00000006365	ASXL1	1400.24	-0.598107	0.131109	-4.56192	5.06877e-06	2.5361e-05
ENSSSCG00000000114	ANKRD54	410.122	-0.982438	0.215353	-4.562	5.06686e-06	2.5361e-05
ENSSSCG00000015948	TTC9	756.834	1.09536	0.240163	4.56088	5.09385e-06	2.54582e-05
ENSSSCG00000027252		349.513	-1.15804	0.253904	-4.56093	5.09282e-06	2.54582e-05
ENSSSCG00000010137	GNAI2	451.017	-0.651493	0.142858	-4.56042	5.10514e-06	2.55008e-05
ENSSSCG00000011972	PRDX2	479.724	1.75154	0.384144	4.5596	5.12504e-06	2.55862e-05
ENSSSCG00000010790	PIGA	1364.51	-0.906258	0.198774	-4.55923	5.13411e-06	2.56177e-05
ENSSSCG00000011353	C2H11orf24	291.541	-0.729193	0.159987	-4.55782	5.16861e-06	2.57758e-05
ENSSSCG00000008765	ALKBH2	45.9293	1.1446	0.251153	4.55738	5.17948e-06	2.5816e-05
ENSSSCG00000026945		709.736	1.43201	0.314256	4.55682	5.19337e-06	2.58713e-05
ENSSSCG00000028839		56.7978	2.16133	0.474358	4.55632	5.20566e-06	2.59184e-05
ENSSSCG00000000799	NTN4	47.1157	1.39422	0.306017	4.556	5.21368e-06	2.59443e-05
ENSSSCG00000006318	CDC25B	118.505	0.891458	0.195676	4.55578	5.21904e-06	2.59569e-05
ENSSSCG00000026896		62.069	-0.84411	0.185307	-4.55519	5.23373e-06	2.6016e-05
ENSSSCG00000007780	HTRA3	557.17	-0.665907	0.146212	-4.55439	5.25366e-06	2.61009e-05
ENSSSCG00000030143		442.148	1.64898	0.36211	4.55381	5.26836e-06	2.61457e-05
ENSSSCG00000008215	POLR1D	2712.91	-0.869205	0.190872	-4.55387	5.26686e-06	2.61457e-05
ENSSSCG00000007790	FBXL5	275.029	-0.807421	0.177323	-4.5534	5.27852e-06	2.6182e-05
ENSSSCG00000011027	CENPI	2183.5	1.41889	0.311662	4.55265	5.29736e-06	2.62613e-05
ENSSSCG00000015569	PEX12	46.0769	1.38305	0.303807	4.5524	5.30381e-06	2.62752e-05
ENSSSCG00000030087		41813	-1.21645	0.267217	-4.55232	5.30587e-06	2.62752e-05
ENSSSCG00000023243	CAPNS1	152.82	0.843548	0.185316	4.55195	5.3152e-06	2.63072e-05
ENSSSCG00000021270	B3GNTL1	91.629	1.46429	0.3217	4.55172	5.3208e-06	2.63206e-05
ENSSSCG00000007950	EPHA5	248.645	-0.741885	0.162994	-4.55161	5.32362e-06	2.63206e-05
ENSSSCG00000004294	KNSTRN	993.717	0.955269	0.209916	4.55072	5.34622e-06	2.64181e-05
ENSSSCG00000006052	STRIP1	136.933	1.37164	0.30152	4.54909	5.38795e-06	2.66075e-05
ENSSSCG00000026617		2399.24	1.07834	0.23705	4.54899	5.39032e-06	2.66075e-05
ENSSSCG00000014811	TRIM23	3219.38	-0.908961	0.199868	-4.5478	5.42101e-06	2.67446e-05
ENSSSCG00000030502		140.103	1.07668	0.236786	4.54705	5.44025e-06	2.68251e-05
ENSSSCG00000017748	DDIT4L	489.687	0.888969	0.195511	4.54689	5.44437e-06	2.68311e-05
ENSSSCG00000012262	RUFY1	316.119	0.956777	0.210435	4.54666	5.45044e-06	2.68466e-05
ENSSSCG00000023636	GANAB	346.076	-1.03491	0.227669	-4.54569	5.47561e-06	2.69562e-05
ENSSSCG00000005392	SEC31B	92.6769	1.01446	0.223187	4.54532	5.48514e-06	2.69887e-05
ENSSSCG00000001425	STK38	110.912	-1.00825	0.221852	-4.5447	5.50138e-06	2.70541e-05
ENSSSCG00000005243	ZHX1	666.433	-0.746499	0.164286	-4.54388	5.5227e-06	2.71444e-05
ENSSSCG00000008557	TCTN2	277.253	-0.746462	0.164297	-4.54337	5.53631e-06	2.71968e-05
ENSSSCG00000009119	RUFY2	195.668	1.47487	0.324632	4.54321	5.54053e-06	2.7203e-05
ENSSSCG00000025731		388.897	-0.695637	0.15312	-4.54307	5.54417e-06	2.72063e-05
ENSSSCG00000025900		924.175	-0.865658	0.190603	-4.54167	5.58096e-06	2.73723e-05
ENSSSCG00000013737	NOSTRIN	264.054	-0.801971	0.17659	-4.54144	5.58713e-06	2.7388e-05
ENSSSCG00000010773	MOSPD2	1535.36	-0.84424	0.185921	-4.54085	5.60289e-06	2.74506e-05
ENSSSCG00000017177	CCSAP	499.005	-0.654421	0.14415	-4.53988	5.62874e-06	2.75625e-05
ENSSSCG00000015522	SRSF1	239.539	1.47827	0.325653	4.53942	5.64097e-06	2.76077e-05
ENSSSCG00000009047	GNPAT	594.578	1.42811	0.314626	4.53908	5.65001e-06	2.76373e-05
ENSSSCG00000029375		528.178	-1.09619	0.241511	-4.53887	5.65566e-06	2.76502e-05
ENSSSCG00000012125	COLGALT1	76.9819	1.13646	0.250436	4.53794	5.68066e-06	2.77577e-05
ENSSSCG00000023047	OLFM1	375.414	1.72828	0.380861	4.53781	5.68402e-06	2.77594e-05
ENSSSCG00000010853	DDX3X	208.838	-0.928074	0.204526	-4.53769	5.68748e-06	2.77615e-05
ENSSSCG00000021890	ABHD3	131.992	-0.940677	0.207339	-4.53689	5.7089e-06	2.78513e-05
ENSSSCG00000014375	GLI3	246.597	-0.756998	0.166873	-4.53636	5.72331e-06	2.79068e-05
ENSSSCG00000010239	CNTN3	137.239	1.47682	0.325604	4.53562	5.7435e-06	2.79905e-05
ENSSSCG00000004249	MGA	252.166	1.5644	0.344953	4.53509	5.75781e-06	2.80453e-05
ENSSSCG00000000968	FAM8A1	1602.1	-0.903101	0.199154	-4.53469	5.76893e-06	2.80846e-05
ENSSSCG00000014283	CAV1	95.8917	1.60758	0.35454	4.53426	5.78063e-06	2.81267e-05
ENSSSCG00000014121	MTERF4	138.687	1.65332	0.364762	4.53261	5.82606e-06	2.83328e-05
ENSSSCG00000005669	HDGF	357.217	-1.05876	0.233607	-4.53222	5.83681e-06	2.83701e-05
ENSSSCG00000010094	SLC26A6	259.106	-0.614148	0.135518	-4.53187	5.84641e-06	2.84017e-05
ENSSSCG00000014146	RHEB	301.656	1.34384	0.296564	4.53136	5.86061e-06	2.8452e-05
ENSSSCG00000021966	ZNF526	372.345	1.1225	0.247723	4.53127	5.86294e-06	2.8452e-05
ENSSSCG00000012988	CHORDC1	3602.19	-0.715152	0.157856	-4.5304	5.88713e-06	2.85543e-05
ENSSSCG00000026521		75.169	-0.865724	0.191107	-4.53004	5.89716e-06	2.85728e-05
ENSSSCG00000020856	PPM1D	743.989	-0.967867	0.213653	-4.53008	5.89608e-06	2.85728e-05
ENSSSCG00000023091	ZBTB8OS	2962.74	-0.929631	0.205224	-4.52984	5.90294e-06	2.85858e-05
ENSSSCG00000020785	CATSPER4	139646	-1.06987	0.236226	-4.52901	5.92619e-06	2.86833e-05
ENSSSCG00000011720	MBD3	4581.32	1.60215	0.353786	4.52857	5.93845e-06	2.87124e-05
ENSSSCG00000010706	VPS26C	436.813	-0.790236	0.174498	-4.52862	5.93705e-06	2.87124e-05
ENSSSCG00000009830	ZNF438	60830.4	-0.893317	0.197279	-4.52819	5.94898e-06	2.87482e-05
ENSSSCG00000017146	IFT20	511.421	1.07432	0.237271	4.52782	5.95948e-06	2.87838e-05
ENSSSCG00000028172		2031.77	-0.716677	0.158307	-4.52713	5.97898e-06	2.88628e-05
ENSSSCG00000027810		89.1919	1.1021	0.243575	4.52466	6.04936e-06	2.9172e-05
ENSSSCG00000007743	NSD2	5237.05	-0.673722	0.148898	-4.52473	6.04735e-06	2.9172e-05
ENSSSCG00000010247	LOC100514009	979.385	1.14834	0.253815	4.52434	6.05837e-06	2.92002e-05
ENSSSCG00000026429		47.9617	1.6344	0.361543	4.52063	6.16567e-06	2.96862e-05
ENSSSCG00000016052	CSRP1	53.5738	1.01213	0.22389	4.52064	6.16522e-06	2.96862e-05
ENSSSCG00000008580	MPHOSPH9	134.135	-0.848865	0.187804	-4.51995	6.18543e-06	2.97657e-05
ENSSSCG00000014211	EXOC4	213.854	1.26493	0.27988	4.51956	6.19689e-06	2.98053e-05
ENSSSCG00000008921	PPIL2	81.2677	1.6215	0.358824	4.51893	6.21526e-06	2.98759e-05
ENSSSCG00000001075	C4A	999.969	1.55508	0.344134	4.51884	6.21805e-06	2.98759e-05
ENSSSCG00000011933	DNMT1	81.6451	1.32754	0.293795	4.51858	6.22543e-06	2.98801e-05
ENSSSCG00000013752	DCAF17	285.613	-0.752641	0.166565	-4.51859	6.22529e-06	2.98801e-05
ENSSSCG00000024866		398.337	1.41823	0.313876	4.51843	6.22999e-06	2.98864e-05
ENSSSCG00000021802	LOC110259328	123.107	1.12227	0.248392	4.51816	6.23792e-06	2.98933e-05
ENSSSCG00000029424		115.625	-0.971694	0.215063	-4.51819	6.23717e-06	2.98933e-05
ENSSSCG00000013021	KBTBD3	1427.12	-0.669131	0.148112	-4.51773	6.25073e-06	2.99391e-05
ENSSSCG00000009702	RAB3GAP2	56.8445	1.04721	0.231917	4.51547	6.31772e-06	3.02442e-05
ENSSSCG00000011025	CSTF2	329.319	0.878531	0.194572	4.51521	6.32555e-06	3.02659e-05
ENSSSCG00000028504		424.815	-0.893967	0.198013	-4.51469	6.34095e-06	3.03239e-05
ENSSSCG00000025105		48.9738	-1.34865	0.298768	-4.51405	6.36011e-06	3.03997e-05
ENSSSCG00000017906	RAVER2	393.81	-0.708643	0.157007	-4.51345	6.37825e-06	3.04706e-05
ENSSSCG00000000952	JARID2	93.6514	1.43636	0.318259	4.51317	6.38653e-06	3.04943e-05
ENSSSCG00000013399	TMEM183A	928.07	1.07781	0.238831	4.51284	6.3966e-06	3.05107e-05
ENSSSCG00000030593		125.503	-1.09736	0.243162	-4.51287	6.39562e-06	3.05107e-05
ENSSSCG00000011946	FBXL12	103.027	1.42947	0.316794	4.51228	6.41335e-06	3.05747e-05
ENSSSCG00000024950		106.028	-0.846416	0.187622	-4.51127	6.44391e-06	3.07045e-05
ENSSSCG00000000262	ITGA5	293.863	-0.841499	0.186552	-4.5108	6.45831e-06	3.07572e-05
ENSSSCG00000013380	ATXN7L1	57.7827	1.43894	0.319024	4.51044	6.46947e-06	3.07944e-05
ENSSSCG00000030423		118.012	1.62614	0.360641	4.50901	6.51293e-06	3.0977e-05
ENSSSCG00000005060	MRPS2	3201.05	1.57641	0.349625	4.50885	6.51793e-06	3.0977e-05
ENSSSCG00000029808		417.491	-0.926987	0.205591	-4.50889	6.51689e-06	3.0977e-05
ENSSSCG00000014239	TSPAN33	277.191	1.32066	0.292912	4.50873	6.52153e-06	3.09781e-05
ENSSSCG00000027168		296.8	-0.886238	0.196624	-4.50728	6.56639e-06	3.11751e-05
ENSSSCG00000006385	AHCY	764.478	-0.506047	0.112278	-4.50711	6.57176e-06	3.11845e-05
ENSSSCG00000024132		724.693	1.17881	0.261559	4.50685	6.57962e-06	3.11942e-05
ENSSSCG00000000120	NCF4	125.83	-0.862843	0.191453	-4.50682	6.58058e-06	3.11942e-05
ENSSSCG00000014806	CENPK	360.33	-1.04545	0.231981	-4.50662	6.58684e-06	3.12078e-05
ENSSSCG00000020840	RER1	124.307	-0.73176	0.162379	-4.50649	6.59089e-06	3.12109e-05
ENSSSCG00000030302		7119.74	-0.569651	0.126427	-4.50578	6.61303e-06	3.12996e-05
ENSSSCG00000010685	BACH1	1166.77	0.717667	0.159281	4.50567	6.61651e-06	3.13e-05
ENSSSCG00000030640		60.2179	-0.817763	0.181516	-4.50519	6.63124e-06	3.13535e-05
ENSSSCG00000013599	IRF2	439.76	-1.69188	0.375622	-4.50422	6.66169e-06	3.14814e-05
ENSSSCG00000000915	RIOK1	5071.1	1.04481	0.232001	4.50346	6.68547e-06	3.15775e-05
ENSSSCG00000024970		213.84	0.630444	0.140002	4.50312	6.69638e-06	3.16128e-05
ENSSSCG00000003730	RPS12	79.0729	1.05456	0.234221	4.50241	6.71871e-06	3.1702e-05
ENSSSCG00000013743	FASTKD1	449.687	-0.674848	0.149929	-4.50112	6.75957e-06	3.18784e-05
ENSSSCG00000008924	PI4KA	50.7947	1.48385	0.32972	4.50034	6.78436e-06	3.1979e-05
ENSSSCG00000027516		263.784	1.45532	0.323396	4.50013	6.79108e-06	3.19942e-05
ENSSSCG00000011854	NDUFA7	160.166	1.16803	0.259572	4.49982	6.801e-06	3.20246e-05
ENSSSCG00000030528		492.312	1.41188	0.3138	4.49931	6.81752e-06	3.20859e-05
ENSSSCG00000007422	RAB1A	223.788	-0.695698	0.154654	-4.49841	6.84644e-06	3.22056e-05
ENSSSCG00000007529	CEBPZ	39.7176	1.90589	0.423719	4.49801	6.85912e-06	3.22246e-05
ENSSSCG00000015962	MRVI1	172.246	1.33064	0.295817	4.49817	6.8541e-06	3.22246e-05
ENSSSCG00000002424	NOB1	51.2707	1.00577	0.223611	4.49787	6.86381e-06	3.22246e-05
ENSSSCG00000015480	XYLT2	1454.07	0.86417	0.19213	4.49785	6.8645e-06	3.22246e-05
ENSSSCG00000000925	LOC100517166	70.8172	1.42492	0.316904	4.49638	6.91214e-06	3.24152e-05
ENSSSCG00000001696	SCAMP2	810.126	-1.07724	0.239576	-4.49647	6.9092e-06	3.24152e-05
ENSSSCG00000000661	HDHD5	308.437	-0.951506	0.211672	-4.49519	6.95066e-06	3.25792e-05
ENSSSCG00000026931		659.593	-1.06808	0.237629	-4.49473	6.96575e-06	3.26333e-05
ENSSSCG00000006120	ARHGAP29	130.209	1.37112	0.305077	4.49432	6.97928e-06	3.26801e-05
ENSSSCG00000015883	PEMT	811.905	1.2309	0.273932	4.49343	7.00843e-06	3.27999e-05
ENSSSCG00000014221	NRF1	79.9151	1.58695	0.35322	4.4928	7.02938e-06	3.28645e-05
ENSSSCG00000029471		16192.5	-0.726754	0.161756	-4.49289	7.02628e-06	3.28645e-05
ENSSSCG00000013448		2080.41	-0.896656	0.199591	-4.49247	7.04028e-06	3.28987e-05
ENSSSCG00000001413	PPARD	450.876	-0.869858	0.193642	-4.4921	7.05237e-06	3.29385e-05
ENSSSCG00000005172	SHARPIN	89.5815	-0.93157	0.207394	-4.49178	7.06306e-06	3.29717e-05
ENSSSCG00000022419	CCDC47	724.309	1.03983	0.231514	4.49144	7.0743e-06	3.29907e-05
ENSSSCG00000024895		280.253	-1.08335	0.241198	-4.49153	7.07126e-06	3.29907e-05
ENSSSCG00000006092	MFSD14A	67.6641	1.28051	0.285117	4.49117	7.08344e-06	3.30166e-05
ENSSSCG00000010131	CDHR4	124.354	-0.923253	0.205632	-4.48982	7.12821e-06	3.32084e-05
ENSSSCG00000025355		254.108	1.5298	0.340746	4.48956	7.13717e-06	3.32165e-05
ENSSSCG00000000846	TBC1D22A	600.597	1.29714	0.288918	4.48963	7.13475e-06	3.32165e-05
ENSSSCG00000025747		65.1748	1.36376	0.303797	4.48907	7.15364e-06	3.32764e-05
ENSSSCG00000010133	RBM6	1225.69	-0.609919	0.135874	-4.48887	7.16025e-06	3.32892e-05
ENSSSCG00000006539	NCOA5	321.467	-0.752662	0.167677	-4.48877	7.16363e-06	3.32892e-05
ENSSSCG00000011768	PIP5K1C	43.1549	1.84144	0.410245	4.48863	7.16815e-06	3.32934e-05
ENSSSCG00000004726	TLN1	174.111	0.734882	0.163738	4.48816	7.18394e-06	3.33499e-05
ENSSSCG00000027723		289.279	-0.805902	0.179591	-4.48742	7.20892e-06	3.3449e-05
ENSSSCG00000011403	CFL1	195.679	-1.07546	0.239668	-4.48732	7.21256e-06	3.3449e-05
ENSSSCG00000013661	ARL6IP6	72.3481	-1.03926	0.231613	-4.48706	7.22132e-06	3.34727e-05
ENSSSCG00000023255	PHF10	220.264	-0.862129	0.192148	-4.4868	7.23012e-06	3.34966e-05
ENSSSCG00000017127	PDHA1	177.613	-0.841942	0.187688	-4.48587	7.26186e-06	3.36233e-05
ENSSSCG00000024080		102.449	-1.17164	0.261191	-4.48578	7.26476e-06	3.36233e-05
ENSSSCG00000003771	SMPDL3A	506.314	0.887275	0.197803	4.48565	7.26909e-06	3.36264e-05
ENSSSCG00000028182		102.772	1.245	0.277593	4.485	7.29141e-06	3.3711e-05
ENSSSCG00000008789	GRK3	109.037	1.02535	0.228628	4.4848	7.29836e-06	3.3711e-05
ENSSSCG00000028530		1051.57	-1.2662	0.282331	-4.4848	7.29838e-06	3.3711e-05
ENSSSCG00000009460	LDB1	75.2905	1.31053	0.29225	4.48429	7.31585e-06	3.37748e-05
ENSSSCG00000008136	HERC3	1260.4	0.87489	0.195106	4.48418	7.31958e-06	3.37751e-05
ENSSSCG00000011314	TMEM80	85.2312	1.23297	0.274985	4.4838	7.33264e-06	3.38184e-05
ENSSSCG00000013099	CBL	71.3985	1.5373	0.342867	4.48367	7.33716e-06	3.38222e-05
ENSSSCG00000025374		866.973	-0.640728	0.142921	-4.48309	7.35686e-06	3.38791e-05
ENSSSCG00000013908	SGO2	743.218	-0.817216	0.182285	-4.48317	7.35437e-06	3.38791e-05
ENSSSCG00000002427	COG8	66.4931	1.477	0.329512	4.48238	7.38147e-06	3.39754e-05
[truncated: 4,464 more rows]
