# Supplementary material for: A comparative analysis of the transcriptome profiles of liver and muscle tissue in pigs divergent for feed efficiency
Source: BMC Genomics. 2019 Jun 6;20:461. doi: 10.1186/s12864-019-5740-z (PMC6555042; doi:10.1186/s12864-019-5740-z)
Supplement: Supplementary file 3 — Table S3. Differentially expressed genes in liver. This table lists the genes that were differentially expressed in liver. (XLSX 118 kb) [file 12864_2019_5740_MOESM3_ESM.xlsx]

## Sheet: DIFFGENES-out
Gene (Sus)	Gene name	baseMean	log2FoldChange	lfcSE	stat	pvalue	padj
ENSSSCG00000028646	IL13	3.50018	-3.57925	0.897093	-3.98983	6.61212e-05	0.00280546
ENSSSCG00000012508	PKHD1L1	33.2227	-2.79669	0.84425	-3.31263	0.000924227	0.0164497
ENSSSCG00000030314	WT1	8.01685	-2.7728	0.664373	-4.17356	2.99876e-05	0.00167841
ENSSSCG00000010726	TDRD9	4.91531	-2.72544	0.890668	-3.06	0.00221338	0.0296512
ENSSSCG00000022309	LVRN	5.87051	-2.44422	0.647306	-3.77599	0.000159374	0.00497921
ENSSSCG00000004775	GATA5	5.87765	-2.42078	0.849792	-2.84867	0.00439023	0.0461219
ENSSSCG00000004901	ITGBL1	2.75424	-2.41424	0.828157	-2.91519	0.00355471	0.0400281
ENSSSCG00000022203	STAC2	5.02691	-2.17705	0.533577	-4.0801	4.50169e-05	0.00214531
ENSSSCG00000000663	CYP1A1	6096.27	-2.13823	0.42645	-5.01403	5.33018e-07	0.000100154
ENSSSCG00000009657	UPK3B	62.7829	-2.08658	0.718609	-2.90364	0.00368858	0.0411151
ENSSSCG00000007253	MEDAG	4.99673	-2.08425	0.54903	-3.79624	0.000146905	0.00473949
ENSSSCG00000014081	UPK1B	25.316	-2.02758	0.676156	-2.99868	0.00271151	0.0336458
ENSSSCG00000017279	BHLHA15	5.11933	-1.92807	0.619135	-3.11413	0.00184487	0.0264043
ENSSSCG00000000892	CPXM1	35.1528	-1.90668	0.421235	-4.5264	5.99976e-06	0.00055968
ENSSSCG00000016625	CACNA1S	5.72634	-1.86179	0.524398	-3.55034	0.000384735	0.00908209
ENSSSCG00000008898	COL6A5	448.431	-1.81354	0.377179	-4.80818	1.52311e-06	0.00022683
ENSSSCG00000014047		7.67431	-1.79356	0.551881	-3.24991	0.00115441	0.0190513
ENSSSCG00000017894	MAB21L2	14.0468	-1.78096	0.375614	-4.74147	2.12174e-06	0.000281892
ENSSSCG00000016646	LTF	36.7561	-1.76753	0.436902	-4.0456	5.21884e-05	0.00238345
ENSSSCG00000011336	TMEM174	16.4305	-1.75148	0.46577	-3.7604	0.00016964	0.00522546
ENSSSCG00000002354	EPX	6.6212	-1.67542	0.455821	-3.67562	0.000237273	0.00653576
ENSSSCG00000013538	JPH4	8.67293	-1.66555	0.375881	-4.43104	9.37776e-06	0.00074755
ENSSSCG00000011663	EFEMP1	132.38	-1.66419	0.362872	-4.58617	4.51448e-06	0.000486712
ENSSSCG00000007963	DCN	409.024	-1.65353	0.318371	-5.19373	2.06125e-07	4.92937e-05
ENSSSCG00000013763	EPHB2	4.35097	-1.62897	0.529436	-3.07681	0.0020923	0.0286618
ENSSSCG00000015256	EPB42	6.87413	-1.62735	0.539368	-3.01714	0.0025517	0.0324079
ENSSSCG00000013592	ASNS	155.045	-1.62586	0.413235	-3.93448	8.33778e-05	0.00319728
ENSSSCG00000005128	PLPP4	15.4859	-1.62123	0.390638	-4.1502	3.32185e-05	0.00176179
ENSSSCG00000003485		68.7524	-1.60569	0.387028	-4.14877	3.34261e-05	0.00176568
ENSSSCG00000023445	OGN	113.738	-1.54158	0.289276	-5.32909	9.87045e-08	2.81285e-05
ENSSSCG00000006871	GALNT12	8.38943	-1.53782	0.506696	-3.035	0.00240539	0.0312718
ENSSSCG00000021972	IGDCC4	9.24186	-1.53053	0.378291	-4.04591	5.212e-05	0.00238345
ENSSSCG00000029540	GABRQ	12.8184	-1.51132	0.515625	-2.93106	0.00337812	0.0391765
ENSSSCG00000011524	BICDL1	20.988	-1.47286	0.346193	-4.25445	2.09566e-05	0.00133555
ENSSSCG00000015683	ADAMTS16	8.50692	-1.46095	0.444607	-3.28594	0.00101643	0.017476
ENSSSCG00000000068	ANGPT4	17.3648	-1.46047	0.377097	-3.87294	0.000107529	0.00383286
ENSSSCG00000001476	VGLL3	6.63434	-1.43779	0.483517	-2.9736	0.00294329	0.0357554
ENSSSCG00000017037	KRT19	180.008	-1.43209	0.278061	-5.15025	2.60133e-07	5.89918e-05
ENSSSCG00000013148	CD1A	48.4701	-1.41901	0.180784	-7.84917	4.18803e-15	1.37713e-11
ENSSSCG00000002662	GRIP1	15.1153	-1.41685	0.375098	-3.77728	0.000158549	0.00497708
ENSSSCG00000006039	ADAM33	14.8757	-1.41404	0.482981	-2.92773	0.00341447	0.0393327
ENSSSCG00000005997	S100A4	15.7985	-1.39774	0.279847	-4.99466	5.89387e-07	0.000106195
ENSSSCG00000004820	GRB7	426.275	-1.39277	0.383298	-3.63365	0.000279439	0.00724943
ENSSSCG00000010826	LTBP2	270.144	-1.39091	0.36997	-3.75952	0.000170239	0.00522856
ENSSSCG00000023976	IGSF10	35.33	-1.38574	0.413156	-3.35404	0.0007964	0.0147981
ENSSSCG00000010926	SCD5	12.0256	-1.38424	0.395288	-3.50184	0.000462054	0.0100779
ENSSSCG00000006590	IL17RD	14.9147	-1.34805	0.312079	-4.3196	1.56315e-05	0.00109362
ENSSSCG00000028445	TBX20	9.01114	-1.33612	0.472511	-2.82769	0.00468847	0.047854
ENSSSCG00000001156	GAS6	46.9007	-1.31974	0.284429	-4.63994	3.48508e-06	0.000407927
ENSSSCG00000015670	PLP1	137.833	-1.3183	0.338047	-3.89976	9.62877e-05	0.00353763
ENSSSCG00000007089	VIL1	207.355	-1.3168	0.330881	-3.97968	6.9009e-05	0.00285681
ENSSSCG00000001793	SLC30A2	18.6166	-1.31318	0.29452	-4.4587	8.24581e-06	0.000695238
ENSSSCG00000025977	REEP1	11.2369	-1.2968	0.448716	-2.89002	0.00385217	0.0422582
ENSSSCG00000023374	BCAS4	14.8291	-1.29346	0.320502	-4.03574	5.44302e-05	0.00245178
ENSSSCG00000030165	PRELID2	26.868	-1.28367	0.208734	-6.14981	7.75752e-10	6.4302e-07
ENSSSCG00000005786	TMCC2	9.38282	-1.26728	0.435322	-2.91112	0.00360136	0.040417
ENSSSCG00000009553	ADM2	134.671	-1.2515	0.41968	-2.98204	0.00286336	0.0348721
ENSSSCG00000003653	VPREB1	6.94858	-1.23789	0.393883	-3.14279	0.00167344	0.0246048
ENSSSCG00000024254	OMD	21.4824	-1.23021	0.431267	-2.85255	0.00433705	0.0458382
ENSSSCG00000000038	MMP9	23.9426	-1.22559	0.297423	-4.12071	3.77703e-05	0.00189616
ENSSSCG00000012685	GPR153	11.8684	-1.22376	0.370159	-3.30605	0.000946221	0.0166825
ENSSSCG00000024967	TMEM8C	24.8884	-1.22146	0.342013	-3.57139	0.000355089	0.00869999
ENSSSCG00000007602	ZBTB32	14.2723	-1.22022	0.301469	-4.04758	5.17502e-05	0.00237996
ENSSSCG00000001233	CLDN23	11.3701	-1.21456	0.399626	-3.03925	0.00237165	0.0310701
ENSSSCG00000029899	SCN2B	14.5151	-1.21117	0.393885	-3.07495	0.00210539	0.0286966
ENSSSCG00000017995	MS4A1	40.2152	-1.20605	0.210179	-5.73822	9.56793e-09	5.14425e-06
ENSSSCG00000006063		12.6811	-1.20197	0.369661	-3.25156	0.00114774	0.019011
ENSSSCG00000008179	ANGPTL2	66.5114	-1.1869	0.333325	-3.56079	0.000369743	0.00890701
ENSSSCG00000024015		11.7681	-1.16143	0.317655	-3.65627	0.000255912	0.00686158
ENSSSCG00000002523	SLA-DOA	40.5383	-1.15908	0.202211	-5.732	9.92531e-09	5.14425e-06
ENSSSCG00000017128	HTRA3	7.03291	-1.15855	0.392496	-2.95175	0.00315979	0.0371797
ENSSSCG00000001423	IGKC	160.503	-1.15645	0.32216	-3.58969	0.000331077	0.00831504
ENSSSCG00000021443	GPAM	7090.82	-1.15283	0.28702	-4.01656	5.90526e-05	0.00259772
ENSSSCG00000011867	NUCB2	581.095	-1.14896	0.194872	-5.89596	3.72514e-09	2.44984e-06
ENSSSCG00000017735		90.9043	-1.14693	0.325632	-3.52217	0.000428027	0.0095583
ENSSSCG00000015137	MGP	2564.63	-1.14048	0.245208	-4.6511	3.30172e-06	0.000398417
ENSSSCG00000000765	TMEM151A	9.24241	-1.13926	0.363079	-3.13779	0.00170229	0.024878
ENSSSCG00000000180	EPHA7	12.3824	-1.13794	0.319452	-3.56216	0.000367811	0.00887995
ENSSSCG00000003716	SYTL1	113.521	-1.13658	0.172657	-6.58291	4.61335e-11	6.06794e-08
ENSSSCG00000005516	KIAA1755	30.0057	-1.13473	0.298886	-3.79653	0.000146735	0.00473949
ENSSSCG00000013176	TNF	18.7802	-1.13418	0.248784	-4.5589	5.14229e-06	0.000509281
ENSSSCG00000006284	CD79B	25.8384	-1.13342	0.276404	-4.10058	4.12119e-05	0.00200022
ENSSSCG00000002127	CHRDL1	55.1903	-1.13315	0.272925	-4.15187	3.29772e-05	0.00176179
ENSSSCG00000011473	NPY1R	12.9334	-1.12966	0.335867	-3.36342	0.000769835	0.0144446
ENSSSCG00000001711	WNT5A	75.1882	-1.12441	0.248383	-4.52692	5.98501e-06	0.00055968
ENSSSCG00000003608	SLIT3	27.9919	-1.10472	0.361538	-3.05562	0.00224598	0.0299608
ENSSSCG00000026141	ND2	63675.4	-1.09947	0.289561	-3.79703	0.000146437	0.00473949
ENSSSCG00000015949	MFAP2	13.9379	-1.09767	0.322479	-3.40384	0.000664445	0.0129282
ENSSSCG00000013017	FZD10	10.0929	-1.09575	0.369615	-2.96458	0.00303095	0.036341
ENSSSCG00000010497	LUM	16.2073	-1.09147	0.376607	-2.89818	0.00375331	0.041625
ENSSSCG00000007857	SEMA3G	32.6221	-1.08939	0.281491	-3.87009	0.000108796	0.00385711
ENSSSCG00000000696	PTK7	31.8383	-1.08069	0.279521	-3.86621	0.000110538	0.00390504
ENSSSCG00000014945	C15orf48	12.7165	-1.08066	0.277243	-3.8979	9.70317e-05	0.00355503
ENSSSCG00000004294	SCRN1	14.9409	-1.07686	0.258705	-4.1625	3.14785e-05	0.00171089
ENSSSCG00000015868	FCER1A	49.3434	-1.06931	0.249356	-4.2883	1.80049e-05	0.00119004
ENSSSCG00000009404	NOV	153.29	-1.05683	0.228996	-4.61507	3.92961e-06	0.000438018
ENSSSCG00000009412	CCL21	382.354	-1.0558	0.225027	-4.69187	2.70719e-06	0.000329701
ENSSSCG00000025537	LAMA4	100.387	-1.05275	0.248529	-4.23591	2.2763e-05	0.00140564
ENSSSCG00000012848		74.1391	-1.05011	0.338847	-3.09907	0.00194132	0.0273385
ENSSSCG00000006621	GULP1	9.61361	-1.04586	0.34693	-3.0146	0.00257315	0.0324805
ENSSSCG00000006571	COL8A1	51.0485	-1.04557	0.306887	-3.40702	0.000656758	0.0128165
ENSSSCG00000000258	TLR10	10.9162	-1.04202	0.283645	-3.67369	0.000239071	0.00656472
ENSSSCG00000023600		73.8948	-1.03902	0.366737	-2.83314	0.00460929	0.0473987
ENSSSCG00000016518	PTGIS	119.515	-1.03801	0.25215	-4.11662	3.84472e-05	0.0019228
ENSSSCG00000017927	FCMR	13.1914	-1.03676	0.321787	-3.22189	0.00127347	0.0203275
ENSSSCG00000016833	SRSF12	23.2757	-1.03337	0.263599	-3.92023	8.84629e-05	0.00333396
ENSSSCG00000011791	LAMP3	14.8466	-1.03335	0.294754	-3.5058	0.000455239	0.00994789
ENSSSCG00000030384	DTX1	23.5859	-1.01861	0.268421	-3.79484	0.000147737	0.00473949
ENSSSCG00000006930	MIOX	1909.63	-1.01729	0.225544	-4.51037	6.47151e-06	0.000587033
ENSSSCG00000003098	SH2D2A	10.3899	-1.01327	0.294223	-3.44388	0.000573431	0.0116574
ENSSSCG00000003612	TESC	18.9371	-1.01109	0.29072	-3.4779	0.000505367	0.0107211
ENSSSCG00000006126	CD79A	27.6968	-1.00137	0.219241	-4.56746	4.93668e-06	0.000509281
ENSSSCG00000007349	NFAT5	261.996	-0.997174	0.186332	-5.35159	8.71866e-08	2.67448e-05
ENSSSCG00000004779	MMRN1	73.8014	-0.993572	0.334206	-2.97293	0.00294972	0.0357912
ENSSSCG00000015712	CCDC80	230.354	-0.989787	0.245387	-4.03357	5.49348e-05	0.00245768
ENSSSCG00000007521	TIMP1	70.6237	-0.988813	0.235847	-4.1926	2.75774e-05	0.00157707
ENSSSCG00000000727	CCDC170	35.033	-0.983603	0.269169	-3.65422	0.000257965	0.00686158
ENSSSCG00000026266	CLEC17A	11.8022	-0.979411	0.323586	-3.02674	0.00247203	0.0318147
ENSSSCG00000007366	PCSK1N	12.1991	-0.974407	0.34364	-2.83554	0.00457482	0.0471572
ENSSSCG00000013991	EAF2	13.436	-0.972404	0.273497	-3.55545	0.000377339	0.00902921
ENSSSCG00000013888	AEBP1	281.368	-0.971845	0.277558	-3.50142	0.00046279	0.0100779
ENSSSCG00000001901		19.2661	-0.971544	0.339053	-2.86546	0.00416404	0.0444559
ENSSSCG00000003982	MMP23B	34.5422	-0.967712	0.264521	-3.65836	0.000253839	0.00686158
ENSSSCG00000015142	RASAL1	40.7185	-0.964666	0.187216	-5.15268	2.56793e-07	5.89918e-05
ENSSSCG00000007546		53.5332	-0.960334	0.180648	-5.31604	1.06052e-07	2.90604e-05
ENSSSCG00000002707	DKK3	42.8204	-0.950621	0.290855	-3.26836	0.00108171	0.0182875
ENSSSCG00000000487	ZBED2	10.4499	-0.944315	0.298616	-3.1623	0.00156526	0.0233688
ENSSSCG00000010101	TRIM9	14.3606	-0.942078	0.307075	-3.06791	0.0021556	0.0291993
ENSSSCG00000001420	TRDC	44.4823	-0.932598	0.2373	-3.93003	8.49352e-05	0.00324654
ENSSSCG00000024341	MMP7	315.755	-0.931389	0.221015	-4.21414	2.50733e-05	0.00148554
ENSSSCG00000004844	IGFBP6	20.4208	-0.930045	0.273645	-3.39873	0.000677007	0.0130951
ENSSSCG00000014207	SERPINE2	83.6237	-0.925743	0.24277	-3.81325	0.00013715	0.0045785
ENSSSCG00000007878	TRPM2	105.659	-0.922641	0.181596	-5.08074	3.7597e-07	7.6079e-05
ENSSSCG00000025291	FMOD	349.43	-0.921637	0.240816	-3.82714	0.000129639	0.00439468
ENSSSCG00000009500		76.0813	-0.915469	0.201969	-4.53273	5.82268e-06	0.000558567
ENSSSCG00000024479		29.1312	-0.909317	0.239473	-3.79716	0.000146363	0.00473949
ENSSSCG00000002841	NDRG1	37.6995	-0.897659	0.279231	-3.21476	0.00130556	0.0205657
ENSSSCG00000014066	EDA	12.6007	-0.895667	0.267322	-3.35052	0.000806607	0.0149638
ENSSSCG00000006153	C10orf10	35.2163	-0.894907	0.212129	-4.21869	2.45724e-05	0.0014691
ENSSSCG00000017517	FAP	144.268	-0.893059	0.219026	-4.07742	4.55384e-05	0.00215456
ENSSSCG00000024485	ASPN	74.8294	-0.893027	0.219379	-4.0707	4.68715e-05	0.00219395
ENSSSCG00000029113		59.7551	-0.888921	0.258488	-3.43892	0.000584036	0.0117639
ENSSSCG00000027711	SLC38A5	14.919	-0.886628	0.238461	-3.71813	0.000200702	0.00587935
ENSSSCG00000005905	MS4A2	113.587	-0.886559	0.248884	-3.56214	0.000367841	0.00887995
ENSSSCG00000008001	SFRP1	324.337	-0.884157	0.303171	-2.91636	0.00354138	0.0399366
ENSSSCG00000004511	SCARA3	45.236	-0.879974	0.194262	-4.52984	5.9029e-06	0.000558567
ENSSSCG00000029402	ELF3	133.241	-0.876662	0.24255	-3.61436	0.000301096	0.00771992
ENSSSCG00000029029	SKIDA1	13.9415	-0.875806	0.269165	-3.25379	0.00113875	0.0189325
ENSSSCG00000011970	OLFML2A	76.8458	-0.874688	0.203622	-4.29565	1.74183e-05	0.00115709
ENSSSCG00000021560	LIN7B	40.4536	-0.874446	0.30908	-2.82919	0.00466663	0.0477667
ENSSSCG00000003477	DMTN	249.793	-0.874104	0.195672	-4.4672	7.92517e-06	0.000676882
ENSSSCG00000003140	MEOX2	13.2715	-0.87243	0.268547	-3.2487	0.00115932	0.0191085
ENSSSCG00000009687	C16orf54	16.8376	-0.872037	0.297443	-2.93178	0.00337029	0.0391257
ENSSSCG00000002889		37.2143	-0.868682	0.281051	-3.09083	0.00199599	0.0277812
ENSSSCG00000009585	PDLIM4	25.6905	-0.858523	0.279094	-3.0761	0.00209727	0.028675
ENSSSCG00000010453	BCAM	162.007	-0.858347	0.167906	-5.11206	3.18665e-07	6.76032e-05
ENSSSCG00000002135	SMIM5	51.9189	-0.856416	0.270449	-3.16665	0.00154207	0.0231012
ENSSSCG00000002461	EHD2	133.988	-0.855498	0.149357	-5.72789	1.01688e-08	5.14425e-06
ENSSSCG00000016031	PYGM	22.1975	-0.854416	0.253405	-3.37174	0.000746962	0.0141977
ENSSSCG00000026989	FSCN2	104.618	-0.852593	0.284113	-3.00089	0.0026919	0.033529
ENSSSCG00000004087	FLT3	34.34	-0.846621	0.211717	-3.99883	6.3657e-05	0.0027273
ENSSSCG00000022777	MECOM	35.9374	-0.843497	0.216092	-3.90341	9.48463e-05	0.00351412
ENSSSCG00000029092	ZBED6	102.907	-0.840475	0.183721	-4.57474	4.7682e-06	0.000505703
ENSSSCG00000016946	SOX4	34.7031	-0.838885	0.205299	-4.08617	4.38556e-05	0.00210523
ENSSSCG00000011703	PYGO1	79.4361	-0.838152	0.178515	-4.69513	2.66431e-06	0.000329701
ENSSSCG00000003222	BTBD19	138.534	-0.836222	0.22024	-3.79686	0.000146538	0.00473949
ENSSSCG00000011700	ALDH18A1	333.157	-0.829624	0.240258	-3.45305	0.000554277	0.011427
ENSSSCG00000029385	HJURP	72.365	-0.824994	0.252016	-3.27357	0.00106197	0.0180701
ENSSSCG00000017907	LPXN	56.5449	-0.821924	0.205312	-4.00328	6.24698e-05	0.00269766
ENSSSCG00000004679	SLC16A3	13.5872	-0.821547	0.270096	-3.04169	0.00235255	0.030931
ENSSSCG00000002952		84.209	-0.820228	0.279	-2.93988	0.00328337	0.0383536
ENSSSCG00000023760	MLF1	15.0193	-0.820198	0.250465	-3.2747	0.00105774	0.0180213
ENSSSCG00000004388	SFRP5	110.543	-0.814402	0.211146	-3.85706	0.000114761	0.0040252
ENSSSCG00000016570	FNDC5	378.328	-0.811949	0.222934	-3.6421	0.000270418	0.00712788
ENSSSCG00000006926	SHROOM3	308.485	-0.810454	0.166215	-4.87595	1.08287e-06	0.000165616
ENSSSCG00000004764	FRAS1	71.6112	-0.808735	0.267897	-3.01883	0.00253753	0.03231
ENSSSCG00000009827		54.5824	-0.808602	0.17425	-4.64046	3.47627e-06	0.000407927
ENSSSCG00000022149	CD19	21.3701	-0.806148	0.282414	-2.85449	0.00431058	0.0457432
ENSSSCG00000015305		79.0825	-0.80577	0.26389	-3.05344	0.00226237	0.0300879
ENSSSCG00000030426	SYTL2	73.9462	-0.803011	0.213771	-3.75641	0.000172367	0.00524715
ENSSSCG00000009778		23.8477	-0.801532	0.267401	-2.99749	0.0027221	0.0336818
ENSSSCG00000017226	CD34	81.094	-0.799099	0.169966	-4.70153	2.58214e-06	0.000323457
ENSSSCG00000006831	TES	136.35	-0.798548	0.201349	-3.96598	7.30941e-05	0.00295818
ENSSSCG00000011508	HEYL	136.485	-0.798064	0.239289	-3.33515	0.000852547	0.01552
ENSSSCG00000017206	CIITA	52.6036	-0.792496	0.190713	-4.15543	3.24669e-05	0.00175736
ENSSSCG00000005009	PLD4	72.5414	-0.789353	0.185817	-4.24801	2.15674e-05	0.00134444
ENSSSCG00000006059	CLEC11A	49.6586	-0.788983	0.204887	-3.85082	0.000117724	0.00408557
ENSSSCG00000005475	SULF1	53.5053	-0.787731	0.230759	-3.41365	0.000640994	0.0126024
ENSSSCG00000001878	MZB1	31.8989	-0.783345	0.222326	-3.5234	0.000426049	0.00955432
ENSSSCG00000004941	ZNF232	22.3409	-0.78133	0.251066	-3.11205	0.00185793	0.0265624
ENSSSCG00000005393	TAGLN	771.801	-0.778436	0.238568	-3.26295	0.00110257	0.0185449
ENSSSCG00000006283	MATK	25.3705	-0.778097	0.188484	-4.12818	3.65647e-05	0.00186409
ENSSSCG00000009805	ADGRG5	28.1672	-0.776633	0.223714	-3.47154	0.000517478	0.0109077
ENSSSCG00000030421	MFSD2B	12.7462	-0.773665	0.258129	-2.9972	0.00272469	0.0336822
ENSSSCG00000011468	ASB5	59.0982	-0.77239	0.240701	-3.20892	0.00133235	0.0208624
ENSSSCG00000009893	ND1	77501	-0.764471	0.235509	-3.24604	0.00117023	0.0191956
ENSSSCG00000010199	BEX3	28.628	-0.763258	0.183746	-4.15388	3.26881e-05	0.00175841
ENSSSCG00000016453	COX3	243792	-0.759301	0.227265	-3.34104	0.000834656	0.0153592
ENSSSCG00000003760	CCNG2	270.568	-0.758076	0.168739	-4.49258	7.03641e-06	0.000625337
ENSSSCG00000018080	7SK	46.4679	-0.749089	0.170045	-4.40524	1.05665e-05	0.000817536
ENSSSCG00000007474	ITGA3	22.6847	-0.744708	0.222906	-3.3409	0.000835071	0.0153592
ENSSSCG00000028007	LRRC20	18.7282	-0.740615	0.240819	-3.0754	0.0021022	0.0286828
ENSSSCG00000006092	EXTL1	4177.96	-0.739046	0.136841	-5.40076	6.63601e-08	2.27017e-05
ENSSSCG00000005174	CREB3L1	94.3721	-0.738189	0.129693	-5.69183	1.25685e-08	6.12272e-06
ENSSSCG00000028996	HTRA1	279.04	-0.736774	0.237366	-3.10396	0.0019095	0.0269771
ENSSSCG00000009807	SKAP1	32.5436	-0.734813	0.186012	-3.95035	7.80381e-05	0.00307316
ENSSSCG00000008974	ATP6	154105	-0.733376	0.204453	-3.58701	0.000334489	0.00833866
ENSSSCG00000011214	SPARCL1	434.145	-0.73268	0.178982	-4.0936	4.24723e-05	0.00204629
ENSSSCG00000010085	FAM155B	20.6515	-0.727818	0.232759	-3.12691	0.00176654	0.025646
ENSSSCG00000017351	GLTPD2	163.539	-0.727786	0.245749	-2.9615	0.00306143	0.0364977
ENSSSCG00000029711	2001-09-01	93.8433	-0.721866	0.193292	-3.73459	0.000188025	0.0055826
ENSSSCG00000000205	CIB2	59.0529	-0.718364	0.175038	-4.10404	4.06004e-05	0.00199875
ENSSSCG00000022828	PLP2	70.9062	-0.718174	0.141538	-5.07407	3.89396e-07	7.76018e-05
ENSSSCG00000006730	ND3	17150.3	-0.717863	0.225459	-3.18401	0.00145252	0.0221893
ENSSSCG00000013458	SYT12	34.1554	-0.717506	0.245129	-2.92706	0.00342186	0.0393739
ENSSSCG00000008452	CD27	45.0813	-0.717178	0.220944	-3.24597	0.00117049	0.0191956
ENSSSCG00000007642	SLC25A34	170.12	-0.71691	0.247654	-2.8948	0.00379401	0.0418646
ENSSSCG00000001505	ATP10A	13.6547	-0.716635	0.242395	-2.95648	0.00311177	0.0368399
ENSSSCG00000006481	FBLIM1	46.2309	-0.715828	0.199854	-3.58175	0.000341302	0.00845462
ENSSSCG00000009139	SOX9	57.8106	-0.714896	0.208953	-3.42133	0.000623152	0.0123253
ENSSSCG00000016831	CCSAP	204.815	-0.713026	0.183779	-3.87979	0.000104546	0.00375652
ENSSSCG00000007282	MMP15	426.511	-0.712684	0.177632	-4.01214	6.01702e-05	0.0026293
ENSSSCG00000009426	CD8A	105.919	-0.709965	0.238509	-2.97668	0.00291391	0.0354548
ENSSSCG00000017753	RCN3	127.44	-0.708453	0.180295	-3.92941	8.51559e-05	0.00324654
ENSSSCG00000012917		62.2255	-0.708019	0.169248	-4.18332	2.87288e-05	0.00162176
ENSSSCG00000003967	CFAP20	336.767	-0.707749	0.183112	-3.86511	0.000111038	0.00390504
ENSSSCG00000006296	WNT9A	51.5458	-0.706912	0.198456	-3.56207	0.000367945	0.00887995
ENSSSCG00000025590	COX2	173703	-0.706623	0.19465	-3.63022	0.000283179	0.00731759
ENSSSCG00000010821	TPMT	404.104	-0.705571	0.187982	-3.7534	0.000174451	0.005287
ENSSSCG00000010514	CNN2	254.477	-0.702809	0.0914907	-7.68176	1.56923e-14	4.12803e-11
ENSSSCG00000009653	KLHDC8B	198.771	-0.700766	0.199691	-3.50925	0.000449381	0.00986762
ENSSSCG00000021553	SORT1	30.1743	-0.700465	0.203141	-3.44817	0.000564399	0.0115272
ENSSSCG00000015074	ADAM8	24.497	-0.699451	0.188217	-3.71619	0.000202252	0.00591161
ENSSSCG00000029420	PDGFA	30.7901	-0.694091	0.22798	-3.04453	0.00233045	0.0307446
ENSSSCG00000000890		88.9284	-0.691284	0.214445	-3.2236	0.00126592	0.0203035
ENSSSCG00000012914	PHC3	98.6383	-0.690931	0.162468	-4.25271	2.11203e-05	0.00133555
ENSSSCG00000006647		58.4278	-0.686438	0.226816	-3.02641	0.00247478	0.031819
ENSSSCG00000021252	ARHGEF37	136.607	-0.684907	0.191589	-3.57487	0.000350398	0.00864687
ENSSSCG00000007229	RARG	69.1288	-0.681456	0.174207	-3.91175	9.16291e-05	0.00341585
ENSSSCG00000010665	LRRK2	115.921	-0.678707	0.148827	-4.56037	5.10648e-06	0.000509281
ENSSSCG00000017136	DPT	385.04	-0.677774	0.197089	-3.43892	0.000584034	0.0117639
ENSSSCG00000006736	PLAGL1	23.6029	-0.677449	0.176086	-3.84727	0.000119442	0.00412341
ENSSSCG00000002721	SCD	18527	-0.674704	0.217247	-3.1057	0.00189832	0.0269071
ENSSSCG00000013421	VIM	1248.88	-0.671743	0.116806	-5.75095	8.8742e-09	5.1289e-06
ENSSSCG00000006238	TET2	426.932	-0.667492	0.13108	-5.09226	3.53824e-07	7.27164e-05
ENSSSCG00000023948	ATF5	10354.2	-0.664056	0.199043	-3.33623	0.000849217	0.015492
ENSSSCG00000016435	TRIP6	141.822	-0.663613	0.224036	-2.96209	0.0030556	0.0364977
ENSSSCG00000004622		38.1079	-0.663414	0.18613	-3.56425	0.000364894	0.00887145
ENSSSCG00000002813	EMP3	75.9171	-0.662506	0.165504	-4.00296	6.25551e-05	0.00269766
ENSSSCG00000021893	TFRC	2240.37	-0.661567	0.216728	-3.05252	0.00226929	0.0301185
ENSSSCG00000008717	MYO5A	42.6945	-0.660365	0.169599	-3.89368	9.87358e-05	0.00360742
ENSSSCG00000011442	GRAMD1B	39.0998	-0.658876	0.192716	-3.41889	0.000628772	0.0124178
ENSSSCG00000029521	KDM2B	149.224	-0.652186	0.168722	-3.86544	0.000110887	0.00390504
ENSSSCG00000014394	SLC4A7	96.3626	-0.651882	0.178361	-3.65484	0.000257341	0.00686158
ENSSSCG00000008617	CYTB	109004	-0.651642	0.212595	-3.06518	0.00217542	0.0293065
ENSSSCG00000009584	S100A14	26.2066	-0.650998	0.230989	-2.81831	0.00482769	0.0485092
ENSSSCG00000026894	GPC1	38.3592	-0.647079	0.197561	-3.27534	0.00105536	0.018004
ENSSSCG00000005378	ZFYVE19	129.982	-0.645977	0.181181	-3.56536	0.000363351	0.00885029
ENSSSCG00000024108	COL3A1	6986.39	-0.64238	0.222004	-2.89356	0.00380905	0.0419601
ENSSSCG00000015894	MDM4	152.702	-0.639755	0.121789	-5.25297	1.49663e-07	3.83188e-05
ENSSSCG00000028900	ACAP1	106.427	-0.636657	0.178724	-3.56224	0.000367699	0.00887995
ENSSSCG00000009745	PDE10A	41.2032	-0.634278	0.181196	-3.50052	0.000464357	0.0100931
ENSSSCG00000003194	PVRIG	29.9542	-0.63347	0.203263	-3.1165	0.00183015	0.0263081
ENSSSCG00000012971	CBX2	33.5828	-0.633326	0.196941	-3.21581	0.00130076	0.0205533
ENSSSCG00000006250		115.875	-0.632408	0.152793	-4.13899	3.48836e-05	0.00182073
ENSSSCG00000028733	P3H3	56.3902	-0.63098	0.185805	-3.39593	0.00068395	0.01321
ENSSSCG00000013028	MFSD4A	32.5889	-0.626674	0.211603	-2.96155	0.00306095	0.0364977
ENSSSCG00000010120		178	-0.626215	0.207298	-3.02085	0.00252068	0.0322514
ENSSSCG00000003000	IRAK3	107.478	-0.626157	0.207486	-3.01783	0.00254589	0.0323851
ENSSSCG00000000478	UBN2	94.4873	-0.622181	0.147272	-4.22472	2.39236e-05	0.00145008
ENSSSCG00000006661	NRM	63.1381	-0.617364	0.150518	-4.1016	4.10297e-05	0.00199875
ENSSSCG00000009395	SIT1	35.5138	-0.616073	0.216427	-2.84656	0.00441948	0.0462814
ENSSSCG00000013236	MICAL1	82.6309	-0.615946	0.122046	-5.04683	4.49194e-07	8.68861e-05
ENSSSCG00000005590	FXYD6	79.941	-0.611896	0.147323	-4.15342	3.27538e-05	0.00175841
ENSSSCG00000016658	SLAMF7	133.668	-0.611271	0.124306	-4.91746	8.76748e-07	0.000145973
ENSSSCG00000003490	FAR2	41.9943	-0.610082	0.179498	-3.39883	0.000676754	0.0130951
ENSSSCG00000000661	C7	3050.64	-0.608096	0.212981	-2.85516	0.00430146	0.0457422
ENSSSCG00000011755	ABRACL	37.827	-0.600714	0.202796	-2.96216	0.0030549	0.0364977
ENSSSCG00000004149	LIMD2	121.793	-0.600202	0.170256	-3.52529	0.000423025	0.00955432
ENSSSCG00000002347	SORBS3	764.167	-0.600048	0.0966224	-6.21024	5.29046e-10	4.97039e-07
ENSSSCG00000003772	HOMER3	33.8956	-0.5967	0.156244	-3.81904	0.000133974	0.00448388
ENSSSCG00000014436	PRSS55	36.6529	-0.594964	0.203382	-2.92535	0.00344066	0.0394504
ENSSSCG00000017342		511.118	-0.59127	0.120396	-4.91105	9.05889e-07	0.000148639
ENSSSCG00000017992	GNG2	89.4292	-0.591268	0.136705	-4.32513	1.52441e-05	0.0010846
ENSSSCG00000017607	CD3D	73.519	-0.58943	0.176961	-3.33085	0.00086581	0.0157076
ENSSSCG00000004275	MMP2	269.355	-0.587616	0.167614	-3.50576	0.000455305	0.00994789
ENSSSCG00000020988	TMEM86B	1865.07	-0.585501	0.173137	-3.38172	0.000720337	0.0137388
ENSSSCG00000029343	DERL3	21.4441	-0.580584	0.1806	-3.21475	0.00130558	0.0205657
ENSSSCG00000008807	PTPRD	412.241	-0.579285	0.136733	-4.23662	2.26914e-05	0.00140564
ENSSSCG00000021834	PTAR1	73.7003	-0.578466	0.153792	-3.76135	0.000169	0.00521797
ENSSSCG00000013936	TRPV2	78.202	-0.577223	0.202222	-2.85441	0.00431172	0.0457432
ENSSSCG00000002888	LIMK1	77.8978	-0.575709	0.141389	-4.07181	4.6649e-05	0.00219134
ENSSSCG00000013227		1458.99	-0.574056	0.176107	-3.25969	0.00111532	0.0186877
ENSSSCG00000016116	ITGB7	162.44	-0.573352	0.156583	-3.66166	0.00025059	0.00679591
ENSSSCG00000017117	AQP3	25.6412	-0.569293	0.199686	-2.85094	0.004359	0.0459407
ENSSSCG00000017998	RAB27A	100.348	-0.566373	0.152523	-3.71335	0.000204532	0.0059518
ENSSSCG00000009225	TMEM51	120.655	-0.565682	0.188689	-2.99796	0.0027179	0.0336818
ENSSSCG00000007161		699.913	-0.562223	0.138745	-4.0522	5.07378e-05	0.00234992
ENSSSCG00000016036		324.149	-0.547829	0.16996	-3.22328	0.00126733	0.0203035
ENSSSCG00000007286	SEC61G	853.045	-0.544575	0.121255	-4.49114	7.08431e-06	0.000625369
ENSSSCG00000010258	CYFIP2	151.466	-0.543768	0.141239	-3.85	0.00011812	0.00408851
ENSSSCG00000019556	PDE7A	39.7343	-0.541541	0.185096	-2.92573	0.00343654	0.0394504
ENSSSCG00000012130	KIAA2026	817.653	-0.54145	0.154867	-3.49622	0.000471899	0.0101586
ENSSSCG00000009146	CAPRIN2	70.6663	-0.533033	0.135377	-3.9374	8.23697e-05	0.00317715
ENSSSCG00000008316	DSTN	1530.88	-0.531177	0.13967	-3.80309	0.000142903	0.00469902
ENSSSCG00000013906	FSD1L	74.9724	-0.529119	0.173239	-3.05427	0.00225613	0.0300657
ENSSSCG00000016835	CCDC120	185.337	-0.528638	0.109981	-4.80664	1.53485e-06	0.00022683
ENSSSCG00000000766	NIN	239.566	-0.527097	0.121904	-4.32387	1.53316e-05	0.0010846
ENSSSCG00000029781	ZBTB12	50.6488	-0.525922	0.164396	-3.19911	0.00137854	0.0212933
ENSSSCG00000017188	ZDHHC9	975.302	-0.524277	0.16213	-3.23368	0.00122208	0.0197713
ENSSSCG00000008878	FADS6	2445.8	-0.523667	0.169342	-3.09236	0.00198572	0.0276969
ENSSSCG00000000745	TMSB10	3482.06	-0.523158	0.115664	-4.52306	6.09514e-06	0.000564573
ENSSSCG00000012652	BAZ2B	308.794	-0.522956	0.112959	-4.62961	3.66359e-06	0.000419019
ENSSSCG00000018091	SLA-DRA	2670.06	-0.522835	0.124692	-4.19303	2.75257e-05	0.00157707
ENSSSCG00000007800	LDOC1	79.627	-0.520796	0.114085	-4.56497	4.99561e-06	0.000509281
ENSSSCG00000002861	CASTOR1	132.893	-0.520696	0.152451	-3.4155	0.000636642	0.0125544
ENSSSCG00000012790	NANS	384.413	-0.52044	0.156056	-3.33496	0.00085311	0.01552
ENSSSCG00000007432		85.0048	-0.517247	0.14645	-3.5319	0.00041259	0.00945434
ENSSSCG00000003183	RAC3	313.449	-0.516845	0.140475	-3.67927	0.000233905	0.00646335
ENSSSCG00000030359	CITED2	292.681	-0.51422	0.183119	-2.80812	0.00498321	0.0496923
ENSSSCG00000010911	STK36	73.1852	-0.50978	0.133153	-3.82854	0.000128908	0.00439255
ENSSSCG00000002299	ZNF703	104.859	-0.509717	0.168957	-3.01685	0.00255414	0.0324079
ENSSSCG00000006840	FXYD5	130.045	-0.506948	0.150922	-3.359	0.000782256	0.0146155
ENSSSCG00000008800	EXPH5	962.666	-0.505403	0.161737	-3.12484	0.00177902	0.0256855
ENSSSCG00000008193	DHCR24	16174.7	-0.503483	0.102822	-4.89663	9.74929e-07	0.000156381
ENSSSCG00000011615	RIF1	209.166	-0.502938	0.152971	-3.2878	0.00100972	0.0174062
ENSSSCG00000014391	SASH3	196.564	-0.499022	0.136444	-3.65735	0.000254833	0.00686158
ENSSSCG00000017737	CCBE1	44.1198	-0.486403	0.153155	-3.17589	0.0014938	0.0226358
ENSSSCG00000012110	FAM173A	340.014	-0.481941	0.127056	-3.79313	0.000148762	0.00475137
ENSSSCG00000017103	ZNF182	196.637	-0.48097	0.113599	-4.23391	2.29661e-05	0.00141156
ENSSSCG00000023479	AQP11	201.769	-0.479774	0.165825	-2.89325	0.00381276	0.0419659
ENSSSCG00000006869	CHPF	906.075	-0.476947	0.0875035	-5.4506	5.01992e-08	2.00082e-05
ENSSSCG00000017248	TRAPPC9	456.828	-0.476104	0.158827	-2.99763	0.00272091	0.0336818
ENSSSCG00000010016	TMEM258	568.413	-0.475344	0.109266	-4.35034	1.35925e-05	0.000988367
ENSSSCG00000015884	THTPA	263.461	-0.474048	0.0881654	-5.3768	7.58197e-08	2.43233e-05
ENSSSCG00000000864	GMDS	858.97	-0.473776	0.117924	-4.01764	5.87841e-05	0.00259459
ENSSSCG00000028536	IL2RG	172.369	-0.472353	0.122846	-3.84509	0.000120508	0.00414932
ENSSSCG00000010312	PMEPA1	111.544	-0.470575	0.153727	-3.06112	0.00220512	0.0295959
ENSSSCG00000005671	LGALS1	226.544	-0.468402	0.13277	-3.52792	0.000418836	0.00949819
ENSSSCG00000030294	ZNF84	121.132	-0.461116	0.13956	-3.30408	0.000952902	0.0167233
ENSSSCG00000030337	CDK2AP2	996.567	-0.453478	0.129174	-3.51059	0.000447114	0.00983427
ENSSSCG00000006231	KLHL6	56.0694	-0.453017	0.155412	-2.91494	0.00355758	0.0400281
ENSSSCG00000003155	ZNF268	173.162	-0.452702	0.0914772	-4.94879	7.46758e-07	0.000125924
ENSSSCG00000003654	RIPK3	888.033	-0.452616	0.136701	-3.311	0.000929638	0.0164671
ENSSSCG00000006843	STMN1	280.385	-0.452084	0.144296	-3.13304	0.00173008	0.0252281
ENSSSCG00000011885	RICTOR	191.173	-0.451951	0.137142	-3.2955	0.000982477	0.0170482
ENSSSCG00000015279	ORAI3	763.316	-0.450477	0.155589	-2.8953	0.00378802	0.0418646
ENSSSCG00000023899	N4BP2	1001.23	-0.450421	0.152484	-2.95389	0.00313796	0.0370832
ENSSSCG00000010521	ANPEP	7562.22	-0.446298	0.147089	-3.0342	0.00241176	0.0312839
ENSSSCG00000005375	MTMR4	1731.36	-0.446197	0.121218	-3.68095	0.000232367	0.00643437
ENSSSCG00000025351	NAP1L1	1054.83	-0.446131	0.115149	-3.87439	0.000106892	0.00382051
ENSSSCG00000011679	PLA2G16	286.331	-0.445741	0.145775	-3.05772	0.00223027	0.0297815
ENSSSCG00000012148	CAVIN3	111.202	-0.4455	0.152465	-2.92198	0.00347816	0.0395746
ENSSSCG00000009012	ZNF672	523.011	-0.445354	0.136885	-3.25348	0.00114001	0.0189325
ENSSSCG00000016918	MFNG	66.371	-0.444678	0.150177	-2.96102	0.00306623	0.0364978
ENSSSCG00000007682	MXRA8	239.65	-0.442338	0.143923	-3.07344	0.00211607	0.0287547
ENSSSCG00000015175	ARHGDIB	630.665	-0.440731	0.09501	-4.63879	3.50458e-06	0.000407927
ENSSSCG00000022317	ATP5G1	747.181	-0.440543	0.131927	-3.33929	0.000839922	0.0153865
ENSSSCG00000008437		132.258	-0.439587	0.128879	-3.41084	0.000647639	0.0126951
ENSSSCG00000001631	HRG	173700	-0.43703	0.123194	-3.54749	0.000388921	0.00910228
ENSSSCG00000013426	KIAA1522	107.26	-0.436502	0.132472	-3.29505	0.000984045	0.0170529
ENSSSCG00000013760		205.526	-0.434158	0.149962	-2.89512	0.00379016	0.0418646
ENSSSCG00000005374	2004-09-01	343.857	-0.433872	0.150376	-2.88524	0.00391111	0.0427266
ENSSSCG00000028896	HMSD	58.705	-0.433444	0.152249	-2.84694	0.00441419	0.0462796
ENSSSCG00000015873	2006-09-01	163.998	-0.432695	0.150354	-2.87784	0.00400411	0.0434539
ENSSSCG00000004821	H1FX	496.365	-0.432399	0.153256	-2.82142	0.00478122	0.048412
ENSSSCG00000003132	FBXO24	125.619	-0.431069	0.139126	-3.09841	0.00194563	0.0273699
ENSSSCG00000015524	PRDX6	6709.2	-0.43091	0.110827	-3.88813	0.000101019	0.00367045
ENSSSCG00000016950	UNC13B	328.942	-0.430147	0.122358	-3.5155	0.000438935	0.00978356
ENSSSCG00000015569		693.494	-0.428192	0.110279	-3.8828	0.00010326	0.00373124
ENSSSCG00000004438	ANXA4	591.298	-0.427829	0.110488	-3.87217	0.000107873	0.00383473
ENSSSCG00000015077	LTBP3	109.831	-0.426548	0.122781	-3.47407	0.000512626	0.0108401
ENSSSCG00000010137	ABHD4	533.244	-0.424245	0.123392	-3.43819	0.000585616	0.0117777
ENSSSCG00000027110		464.241	-0.423057	0.146752	-2.8828	0.00394161	0.0430073
ENSSSCG00000006371	HIPK4	56.4864	-0.418754	0.13465	-3.10995	0.0018712	0.026665
ENSSSCG00000003061	SEC61B	964.618	-0.41464	0.109439	-3.78878	0.000151391	0.00482143
ENSSSCG00000013891	PGM3	347.993	-0.412849	0.146374	-2.8205	0.00479484	0.048412
ENSSSCG00000002411	TRIM44	168.367	-0.409941	0.12709	-3.22558	0.00125716	0.0202145
ENSSSCG00000003433	EDEM2	902.841	-0.408109	0.0851114	-4.795	1.62676e-06	0.000235129
ENSSSCG00000001695	RBP1	419.162	-0.406819	0.139268	-2.92112	0.00348775	0.0396047
ENSSSCG00000008756	CAMKK2	905.789	-0.405995	0.0988296	-4.10803	3.99056e-05	0.00198818
ENSSSCG00000004004	SSH3	278.802	-0.402503	0.107497	-3.74432	0.000180883	0.00543186
ENSSSCG00000024028	FHL1	304.612	-0.401374	0.108153	-3.71115	0.00020632	0.00597275
ENSSSCG00000010308	NET1	996.447	-0.40118	0.123435	-3.25014	0.00115349	0.0190513
ENSSSCG00000016267	FAM129B	106.215	-0.400211	0.138945	-2.88035	0.00397233	0.0431912
ENSSSCG00000006872	KRTCAP2	906.949	-0.399387	0.100147	-3.98801	6.66291e-05	0.00281792
ENSSSCG00000003572	LYST	544.515	-0.39858	0.137222	-2.90464	0.00367675	0.0410181
ENSSSCG00000005104	SFXN4	99.5668	-0.397856	0.121418	-3.27675	0.0010501	0.0179376
ENSSSCG00000013772	TFPI2	497.634	-0.39785	0.133348	-2.98353	0.0028494	0.0348201
ENSSSCG00000025870	TUBB	3560.23	-0.394539	0.133339	-2.95891	0.00308728	0.0366489
ENSSSCG00000024312	DAB1	661.542	-0.39452	0.0924634	-4.26677	1.98326e-05	0.00128238
ENSSSCG00000021328	HERC1	642.638	-0.390606	0.101376	-3.85303	0.000116665	0.00406492
ENSSSCG00000016948	ACTR1B	705.429	-0.389679	0.110535	-3.52539	0.000422867	0.00955432
ENSSSCG00000009268	USP54	90.8925	-0.386514	0.126078	-3.06567	0.00217184	0.0292987
ENSSSCG00000014111	FKBP11	882.751	-0.386145	0.135471	-2.85038	0.00436665	0.0459845
ENSSSCG00000016431	CCNY	959.742	-0.381347	0.0701606	-5.43535	5.46893e-08	2.0578e-05
ENSSSCG00000004710	ZNF32	125.927	-0.380089	0.114815	-3.31045	0.000931462	0.0164671
ENSSSCG00000008668	PROSER2	521.999	-0.379209	0.118237	-3.20719	0.00134037	0.02094
ENSSSCG00000030174		718.205	-0.377169	0.0728784	-5.17532	2.27518e-07	5.34382e-05
ENSSSCG00000006860	SSR2	5915.06	-0.37662	0.0892402	-4.22029	2.43983e-05	0.00146535
ENSSSCG00000028172	IVD	7632.31	-0.37219	0.131393	-2.83266	0.00461626	0.0473987
ENSSSCG00000015814	PAK1	143.281	-0.371128	0.107317	-3.45824	0.000543712	0.0112621
ENSSSCG00000021130	BLOC1S5	172.981	-0.370457	0.130575	-2.83712	0.00455224	0.0471377
ENSSSCG00000014338	CBLB	227.657	-0.367368	0.123807	-2.96727	0.00300457	0.0362173
ENSSSCG00000003527	AGO4	743.343	-0.366559	0.101639	-3.6065	0.000310358	0.00789583
ENSSSCG00000008503	DPAGT1	693.344	-0.366415	0.0848115	-4.32034	1.55789e-05	0.00109362
ENSSSCG00000002357	ZNF706	1281.81	-0.365716	0.107162	-3.41274	0.000643128	0.0126255
ENSSSCG00000002459	ZNF524	83.1846	-0.364661	0.12484	-2.92102	0.00348892	0.0396047
ENSSSCG00000007931	ZFP14	125.307	-0.363461	0.126384	-2.87584	0.00402956	0.0435504
ENSSSCG00000014811	CYB5A	22825.7	-0.361483	0.117371	-3.07983	0.00207119	0.0285008
ENSSSCG00000028202	HM13	1396.84	-0.361265	0.0963769	-3.74846	0.000177925	0.00535524
ENSSSCG00000029375	MXD4	254.653	-0.361199	0.10041	-3.59724	0.000321612	0.00812708
ENSSSCG00000011499		281.2	-0.360758	0.0957944	-3.76596	0.000165912	0.00513468
ENSSSCG00000003058	MRPS26	748.675	-0.35999	0.0894799	-4.02313	5.74288e-05	0.0025433
ENSSSCG00000016074	LRP6	554.327	-0.35918	0.0969843	-3.70349	0.000212654	0.0060542
ENSSSCG00000017478		1500.04	-0.356358	0.125398	-2.84181	0.00448585	0.0467161
ENSSSCG00000006457	TMEM82	245.762	-0.352755	0.116804	-3.02007	0.00252713	0.0322712
ENSSSCG00000013118	SPRYD3	583.935	-0.35146	0.12021	-2.92372	0.00345881	0.0395254
ENSSSCG00000003021	PCOLCE	783.263	-0.351281	0.0992185	-3.54047	0.000399408	0.00924283
ENSSSCG00000011956	C11orf68	246.711	-0.350217	0.110481	-3.16992	0.00152482	0.023
ENSSSCG00000016734	CNPY3	1189.61	-0.348969	0.123567	-2.82412	0.00474113	0.0481692
ENSSSCG00000014248	ABHD14B	4211.63	-0.346714	0.120779	-2.87064	0.00409641	0.0440556
ENSSSCG00000003941	OSTC	1613.19	-0.346225	0.122148	-2.83446	0.00459028	0.0472795
ENSSSCG00000026281	BIRC6	1125.64	-0.345185	0.0829186	-4.16294	3.14176e-05	0.00171089
ENSSSCG00000016217	DAB2IP	201.526	-0.340328	0.113014	-3.01139	0.00260054	0.0327007
ENSSSCG00000018053	RPS11	7191.36	-0.339967	0.088238	-3.85284	0.000116757	0.00406492
ENSSSCG00000014326	NPRL2	407.183	-0.334433	0.0810519	-4.12617	3.68863e-05	0.00187322
ENSSSCG00000014622	RFX7	310.518	-0.333871	0.11245	-2.96907	0.00298701	0.0361936
ENSSSCG00000002962	RPL18A	3025.42	-0.331961	0.093372	-3.55525	0.000377621	0.00902921
ENSSSCG00000006242	RPS19	3174.17	-0.327401	0.0993141	-3.29662	0.000978544	0.0170024
ENSSSCG00000017230	PITPNM1	327.004	-0.326778	0.0987745	-3.30833	0.000938543	0.01657
ENSSSCG00000011804	2008-09-01	226.216	-0.326596	0.0779572	-4.18943	2.79659e-05	0.0015855
ENSSSCG00000017578	MBTD1	551.68	-0.326098	0.0966471	-3.37411	0.000740551	0.0140962
ENSSSCG00000009888	MAP3K1	324.553	-0.321571	0.113837	-2.82484	0.00473045	0.0481692
ENSSSCG00000006099	RABAC1	1469.58	-0.32149	0.0861218	-3.73297	0.000189234	0.00560583
ENSSSCG00000008037	GAS2L1	258.896	-0.320239	0.112579	-2.84457	0.00444712	0.0464599
ENSSSCG00000012114	FYN	245.423	-0.317873	0.110951	-2.86498	0.00417042	0.0444879
ENSSSCG00000022023	SPTAN1	2796.79	-0.316185	0.111594	-2.83335	0.00460628	0.0473987
ENSSSCG00000017448	MRPL52	329.656	-0.316024	0.112419	-2.81112	0.004937	0.0493063
ENSSSCG00000014179	DRAP1	526.018	-0.314977	0.102288	-3.07933	0.0020747	0.0285008
ENSSSCG00000011941	CNPPD1	431.426	-0.314332	0.109272	-2.87659	0.00401994	0.0435504
ENSSSCG00000013650	BROX	184.146	-0.305329	0.0982013	-3.10922	0.00187584	0.0266776
ENSSSCG00000017891	CLIP1	969.495	-0.300112	0.0920991	-3.25858	0.00111972	0.018691
ENSSSCG00000026297	ITM2C	595.665	-0.299205	0.0871013	-3.43514	0.000592255	0.0118749
ENSSSCG00000006495	SERPINA1	66746.9	-0.29907	0.0826154	-3.62002	0.000294577	0.00756753
ENSSSCG00000007288	RPS5	3738.41	-0.298669	0.0751563	-3.97397	7.06837e-05	0.00287875
ENSSSCG00000006323	PDIA6	5760.76	-0.297809	0.0994677	-2.99403	0.00275317	0.0339386
ENSSSCG00000004602	BMP6	3373.75	-0.297474	0.0862392	-3.44941	0.000561823	0.0115019
ENSSSCG00000022462	SSR4	1852.54	-0.295539	0.105357	-2.80512	0.0050298	0.0498546
ENSSSCG00000003454	ZNF398	244.067	-0.290346	0.074168	-3.9147	9.05166e-05	0.00339192
ENSSSCG00000024626	RPS13	3801.05	-0.288973	0.0942159	-3.06713	0.00216123	0.0292291
ENSSSCG00000012083	TMED9	2689.31	-0.287317	0.0789844	-3.63765	0.000275142	0.0071725
ENSSSCG00000024064	DAD1	1119.61	-0.283326	0.0854734	-3.31479	0.000917114	0.0163897
ENSSSCG00000012050	UBQLN4	483.627	-0.282352	0.0816417	-3.45843	0.000543341	0.0112621
ENSSSCG00000004486	A1BG	44444.5	-0.282234	0.093556	-3.01674	0.00255508	0.0324079
ENSSSCG00000016653	PGLS	409.765	-0.280944	0.093685	-2.99882	0.00271028	0.0336458
ENSSSCG00000030379	VTI1B	598.807	-0.280096	0.0990374	-2.82818	0.00468132	0.047854
ENSSSCG00000024680	RNF26	171.085	-0.279973	0.0883533	-3.16879	0.00153074	0.0230628
ENSSSCG00000022387	TSPAN17	254.698	-0.279839	0.0975692	-2.86811	0.00412927	0.0442643
ENSSSCG00000012489	AMZ2	622.265	-0.279795	0.0980485	-2.85364	0.00432222	0.0457432
ENSSSCG00000012597	MAZ	746.352	-0.275692	0.0859651	-3.20702	0.00134119	0.02094
ENSSSCG00000010388	DNAJC19	845.2	-0.273615	0.0899294	-3.04256	0.00234577	0.0309031
ENSSSCG00000013237	TCOF1	347.885	-0.270214	0.0912471	-2.96134	0.003063	0.0364977
ENSSSCG00000023635	TMEM223	963.824	-0.269091	0.0736111	-3.65558	0.000256603	0.00686158
ENSSSCG00000011806	SPCS3	1748.37	-0.268486	0.0948322	-2.83117	0.00463782	0.0475458
ENSSSCG00000002956	RPL3	9034.31	-0.266135	0.082616	-3.22135	0.00127588	0.0203413
ENSSSCG00000017874	MLLT10	464.82	-0.265394	0.0911903	-2.91033	0.0036105	0.040485
ENSSSCG00000008111	RPS3A	9315.59	-0.263423	0.0928749	-2.83632	0.00456366	0.0471377
ENSSSCG00000002682	RNPEPL1	785.957	-0.262311	0.0788216	-3.32791	0.000875017	0.0158092
ENSSSCG00000025589	PRKDC	1005.67	-0.261797	0.0905812	-2.89019	0.00385013	0.0422582
ENSSSCG00000012792	CDIPT	687.432	-0.260915	0.0930019	-2.80549	0.00502408	0.0498354
ENSSSCG00000018033	PAN3	778.739	-0.259611	0.0686627	-3.78096	0.000156227	0.00493954
ENSSSCG00000010929	ZNF333	170.688	-0.259465	0.0789294	-3.2873	0.00101154	0.0174146
ENSSSCG00000002822	RPL8	7618.17	-0.257268	0.0735466	-3.49802	0.000468723	0.0101233
ENSSSCG00000021760	RPL4	12631.7	-0.25643	0.0673595	-3.80689	0.000140728	0.00466073
ENSSSCG00000021989	RPS23	4876.88	-0.252684	0.0809981	-3.11963	0.00181078	0.0260867
ENSSSCG00000010163	SAP130	428.348	-0.252148	0.0885096	-2.84882	0.00438819	0.0461219
ENSSSCG00000008687	MIF4GD	453.675	-0.252018	0.0893898	-2.81932	0.00481262	0.0484689
ENSSSCG00000014044	SEC11C	1878.4	-0.251811	0.0878053	-2.86783	0.00413296	0.0442678
ENSSSCG00000029198	RNF214	199.557	-0.251103	0.0868818	-2.89017	0.00385034	0.0422582
ENSSSCG00000016513	RAB22A	418.567	-0.250147	0.0860172	-2.9081	0.00363628	0.0407047
ENSSSCG00000029855	FAF1	443.146	-0.248119	0.0800977	-3.0977	0.00195027	0.0274059
ENSSSCG00000021791	ESYT1	539.411	-0.244746	0.0672959	-3.63687	0.000275975	0.00717371
ENSSSCG00000009181	BAHD1	466.459	-0.244328	0.0693522	-3.523	0.000426694	0.00955432
ENSSSCG00000003413	RNF5	797.614	-0.240791	0.0822708	-2.92681	0.0034246	0.0393739
ENSSSCG00000028178	ATP5D	1710.34	-0.236615	0.0805011	-2.93928	0.00328977	0.0383942
ENSSSCG00000008558	RPL6	10268	-0.236554	0.0807541	-2.92931	0.00339711	0.0391949
ENSSSCG00000010924	KIAA0141	1241.9	-0.230895	0.0682658	-3.3823	0.000718822	0.0137388
ENSSSCG00000003354	DDOST	3266.03	-0.222585	0.0708188	-3.14302	0.00167213	0.0246048
ENSSSCG00000002389	RAB7A	1975.81	-0.218127	0.0438054	-4.97946	6.37629e-07	0.000111823
ENSSSCG00000020665	H3F3A	1757.66	-0.216333	0.0649939	-3.32851	0.000873109	0.0157964
ENSSSCG00000006466		683.996	-0.213701	0.0688947	-3.10185	0.00192315	0.0271408
ENSSSCG00000013619	TMEM9B	1188.05	-0.209148	0.0638239	-3.27696	0.00104932	0.0179376
ENSSSCG00000011503	RPN1	5149.41	-0.198392	0.0650616	-3.04929	0.00229387	0.0303533
ENSSSCG00000014946	YWHAB	2300.91	-0.189514	0.0585598	-3.23625	0.00121112	0.0196422
ENSSSCG00000029226	WIPF2	515.717	-0.154801	0.0521939	-2.96589	0.00301813	0.0362311
ENSSSCG00000015871	PI4K2A	761.457	0.148898	0.0527256	2.82402	0.00474258	0.0481692
ENSSSCG00000023472	ZMYND11	1548.86	0.183866	0.065209	2.81964	0.00480777	0.0484571
ENSSSCG00000017168	LAMP1	5530.89	0.188867	0.0627789	3.00845	0.00262581	0.0329252
ENSSSCG00000029325	PRPF4	483.567	0.188951	0.0623275	3.03159	0.0024327	0.0315044
ENSSSCG00000026622	FBXO38	531.257	0.192396	0.0677195	2.84107	0.00449619	0.0467497
ENSSSCG00000006003	MTA2	951.76	0.194829	0.0652991	2.98363	0.00284847	0.0348201
ENSSSCG00000010743		503.192	0.205849	0.070123	2.93553	0.00332974	0.0387575
ENSSSCG00000003900	DDX39B	3077.82	0.207738	0.0711735	2.91875	0.00351434	0.0397797
ENSSSCG00000009555	USP7	2055.78	0.20883	0.0742451	2.81271	0.00491266	0.0491398
ENSSSCG00000003378	CUL1	924.99	0.210436	0.0620095	3.39361	0.00068978	0.013303
ENSSSCG00000007362	SYMPK	630.131	0.222555	0.0598052	3.72134	0.000198171	0.00583118
ENSSSCG00000012329	PRPF8	4307.76	0.224689	0.0697271	3.22241	0.00127117	0.0203156
ENSSSCG00000030393	PRR14L	623.571	0.226748	0.0686012	3.30531	0.000948717	0.0166825
ENSSSCG00000016087	ATXN7	601.296	0.229478	0.0651422	3.52273	0.000427122	0.00955432
ENSSSCG00000022725	ATRAID	1604.58	0.23339	0.0643796	3.62521	0.000288726	0.00743174
ENSSSCG00000011848	XAB2	577.181	0.233658	0.0693922	3.36722	0.00075931	0.0142878
ENSSSCG00000022222	ACTN4	2698.24	0.234102	0.0526957	4.44253	8.89065e-06	0.000726327
ENSSSCG00000027198	AKAP8L	544.719	0.234135	0.082965	2.8221	0.00477109	0.0483844
ENSSSCG00000017218	NUP98	1394.79	0.237703	0.072945	3.25866	0.0011194	0.018691
ENSSSCG00000002494	PATL1	1045.31	0.240617	0.0802089	2.99988	0.0027009	0.0335783
ENSSSCG00000018942		281.408	0.242008	0.0774323	3.12541	0.00177558	0.025664
ENSSSCG00000013511	ATXN2L	970.56	0.247884	0.0883201	2.80665	0.00500594	0.0497606
ENSSSCG00000002408	HYAL2	328.9	0.248203	0.0724163	3.42745	0.000609273	0.0121421
ENSSSCG00000012727	RNF40	653.351	0.249832	0.0870955	2.86849	0.00412441	0.0442643
ENSSSCG00000003256	MKLN1	619.438	0.251035	0.0848265	2.9594	0.00308242	0.0366489
ENSSSCG00000001532	DNAJA2	823.554	0.253149	0.0804816	3.14543	0.00165844	0.0245095
ENSSSCG00000003412	ESRRA	1502.95	0.256786	0.0876508	2.92965	0.00339347	0.0391873
ENSSSCG00000028022	PIP5K1A	565.776	0.257555	0.0637882	4.03766	5.3986e-05	0.0024515
ENSSSCG00000028143	PPIL4	266.057	0.258296	0.0876167	2.94803	0.00319809	0.0375576
ENSSSCG00000002760	CDK7	184.663	0.260518	0.0854039	3.05043	0.00228517	0.0302687
ENSSSCG00000009516	PIGC	1625.32	0.262757	0.0831465	3.16017	0.00157678	0.023514
ENSSSCG00000009840	HARS2	424.613	0.26299	0.0721205	3.64654	0.000265794	0.00702006
ENSSSCG00000001410	FGFR1OP	214.989	0.264454	0.0914511	2.89175	0.003831	0.0421314
ENSSSCG00000014004	TARS2	891.912	0.265352	0.0854564	3.10511	0.00190207	0.0269299
ENSSSCG00000005481	ETFA	3935.4	0.26711	0.0920775	2.90092	0.00372066	0.0413326
ENSSSCG00000025116	RBBP4	1427.13	0.267222	0.0776824	3.43993	0.000581874	0.0117564
ENSSSCG00000017215	EXOSC1	508.81	0.26731	0.0923064	2.8959	0.00378076	0.0418646
ENSSSCG00000009917		253.568	0.269766	0.085092	3.17029	0.00152288	0.023
ENSSSCG00000000625		831.426	0.270168	0.0801794	3.36954	0.000752934	0.0142494
ENSSSCG00000001817	SH3GL1	226.027	0.270224	0.0837479	3.22664	0.00125254	0.0201648
ENSSSCG00000012292	DNAJA3	1062.19	0.272335	0.0799792	3.40508	0.000661457	0.0128891
ENSSSCG00000028905	WHAMM	365.251	0.274081	0.0881526	3.10917	0.00187614	0.0266776
ENSSSCG00000030672	CLP1	203.285	0.274675	0.0834246	3.29249	0.000993034	0.0171634
ENSSSCG00000000541	PSME4	1285.2	0.276728	0.0797752	3.46885	0.000522692	0.0109649
ENSSSCG00000018065	TRIM39	244.058	0.276802	0.0834701	3.31618	0.000912571	0.0163307
ENSSSCG00000005037	GPATCH3	202.956	0.280107	0.0811411	3.4521	0.000556242	0.0114316
ENSSSCG00000016432	FAM208B	452.461	0.281353	0.0976154	2.88226	0.0039483	0.0430256
ENSSSCG00000005220	ZSWIM8	1391.7	0.281381	0.0918087	3.06486	0.00217772	0.0293065
ENSSSCG00000025440	STRAP	1318.26	0.281699	0.0759984	3.70664	0.000210026	0.00603161
ENSSSCG00000010075		379.394	0.281736	0.0958955	2.93795	0.0033039	0.0384909
ENSSSCG00000000423	NUP153	741.974	0.283867	0.100205	2.83287	0.00461327	0.0473987
ENSSSCG00000016067	TXLNG	557.818	0.286229	0.0959421	2.98335	0.00285115	0.0348201
ENSSSCG00000011895	RPL7L1	1078.01	0.287177	0.100637	2.85359	0.00432287	0.0457432
ENSSSCG00000001409	SCAF8	604.173	0.287203	0.0630026	4.55859	5.14973e-06	0.000509281
ENSSSCG00000003196	ERF	470.66	0.288645	0.0957288	3.01524	0.00256776	0.0324748
ENSSSCG00000011843	NPLOC4	603.898	0.288887	0.0885974	3.26067	0.00111149	0.0186472
ENSSSCG00000024789	MCOLN1	340.487	0.289648	0.0936158	3.09401	0.0019747	0.0276311
ENSSSCG00000002387	IKZF5	509.852	0.289649	0.0954535	3.03445	0.00240978	0.0312839
ENSSSCG00000014094		24204.9	0.291027	0.0993263	2.93001	0.0033895	0.0391765
ENSSSCG00000015093	SF1	1676.19	0.293498	0.084651	3.46716	0.000525996	0.0110166
ENSSSCG00000017516	C2CD3	468.449	0.294121	0.07329	4.01311	5.99234e-05	0.00262724
ENSSSCG00000010445	RABGEF1	352.25	0.295433	0.084865	3.48121	0.000499162	0.0106066
ENSSSCG00000002780	ABCF3	1108.96	0.295592	0.0838708	3.52438	0.000424481	0.00955432
ENSSSCG00000011874	MSL2	284.55	0.29569	0.094901	3.11578	0.00183462	0.0263436
ENSSSCG00000028585	PLGRKT	426.319	0.298554	0.0916213	3.25856	0.00111979	0.018691
ENSSSCG00000017219	DNAJC21	394.749	0.299552	0.106413	2.81499	0.00487789	0.0489389
ENSSSCG00000021186	PRPF38B	1528.11	0.299587	0.0935498	3.20243	0.00136275	0.021187
ENSSSCG00000025543	TLK2	420.037	0.299765	0.0858665	3.49105	0.000481121	0.0103065
ENSSSCG00000003738	ZNF598	497.501	0.300096	0.0914238	3.28247	0.00102903	0.0176465
ENSSSCG00000016223		163.63	0.300111	0.0951128	3.15532	0.00160323	0.0238544
ENSSSCG00000004134	PTCD2	141.334	0.301299	0.107202	2.81056	0.00494557	0.0493544
ENSSSCG00000021319	ACAD11	2968.64	0.304258	0.100157	3.03782	0.00238293	0.0311248
ENSSSCG00000021739	DHX37	332.731	0.304624	0.0765005	3.98199	6.83398e-05	0.00285681
ENSSSCG00000001972	CDK5RAP1	237.352	0.304629	0.107995	2.82076	0.00479095	0.048412
ENSSSCG00000008580	POLR1D	900.181	0.305503	0.0922413	3.312	0.000926318	0.0164647
ENSSSCG00000027864	CCT8	2178.84	0.307025	0.103969	2.95305	0.00314651	0.0370912
ENSSSCG00000010799	MRPL1	345.857	0.308732	0.10282	3.00266	0.00267632	0.0333982
ENSSSCG00000008444	SUCLG2	7285	0.308762	0.0646688	4.77451	1.80143e-06	0.000252066
ENSSSCG00000016687	DNMBP	298.67	0.310686	0.102801	3.02221	0.00250936	0.0321379
ENSSSCG00000023197	IFNGR1	365.86	0.311601	0.10089	3.08851	0.0020116	0.0279689
ENSSSCG00000006106	SMAP2	811.434	0.312768	0.108893	2.87224	0.00407579	0.0439139
ENSSSCG00000004244	FAF2	972.747	0.312811	0.0727529	4.29963	1.71081e-05	0.00114807
ENSSSCG00000029594	CDK12	716.783	0.313676	0.0741385	4.23094	2.32714e-05	0.00142367
ENSSSCG00000003680	MAT2B	492.557	0.314753	0.0791158	3.97838	6.93866e-05	0.00286095
ENSSSCG00000008004	ECH1	803.151	0.318322	0.10581	3.00844	0.0026259	0.0329252
ENSSSCG00000027426		15031	0.319699	0.113669	2.81253	0.00491538	0.0491398
ENSSSCG00000020867	RREB1	1586	0.319923	0.112103	2.85384	0.00431948	0.0457432
ENSSSCG00000016574	NUDT15	234.724	0.319996	0.109195	2.93051	0.0033841	0.0391765
ENSSSCG00000016750	CCDC6	297.597	0.321295	0.106572	3.01483	0.00257121	0.0324805
ENSSSCG00000015729	PPP2R2A	568.693	0.32164	0.102568	3.13588	0.00171338	0.0250123
ENSSSCG00000012836	ZFP1	95.5608	0.322047	0.109192	2.94937	0.00318417	0.0374276
ENSSSCG00000001004	THUMPD2	211.084	0.323879	0.105116	3.08117	0.00206192	0.0284659
ENSSSCG00000026568	PCCB	3440.98	0.327392	0.0931841	3.51339	0.000442421	0.0098131
ENSSSCG00000012014	SUPV3L1	279.293	0.327884	0.0890434	3.6823	0.000231141	0.00641501
ENSSSCG00000027646	FBXO8	442.074	0.328775	0.093306	3.52362	0.000425691	0.00955432
ENSSSCG00000002440	OTC	11910.6	0.331069	0.0933609	3.54612	0.000390943	0.00913335
ENSSSCG00000022742	RBM18	454.753	0.332608	0.116606	2.85242	0.00433882	0.0458382
ENSSSCG00000003814	LIN52	149.78	0.334639	0.0937019	3.57131	0.000355196	0.00869999
ENSSSCG00000010105		333.939	0.339621	0.092148	3.6856	0.000228162	0.00637159
ENSSSCG00000008072	PNPO	448.228	0.342815	0.106739	3.21169	0.00131955	0.0206865
ENSSSCG00000024484		76.9416	0.344284	0.118468	2.90613	0.00365928	0.0409273
ENSSSCG00000012955	LPCAT4	319.01	0.345663	0.1159	2.98242	0.00285975	0.0348603
ENSSSCG00000024907	GTF2H4	153.559	0.347918	0.105391	3.30121	0.00096269	0.0168381
ENSSSCG00000004942	SP140	1271.01	0.351491	0.118439	2.96769	0.00300049	0.0362173
ENSSSCG00000003350	YTHDF2	440.703	0.35174	0.106475	3.3035	0.000954853	0.0167233
ENSSSCG00000004620	TMA16	385.439	0.352761	0.108045	3.26493	0.0010949	0.0184395
ENSSSCG00000012146	POLR3E	309.1	0.356813	0.120309	2.96579	0.00301903	0.0362311
ENSSSCG00000005762	CCDC47	1966.67	0.35968	0.0976065	3.685	0.000228707	0.00637326
ENSSSCG00000012624	GEMIN5	835.801	0.36515	0.112311	3.25123	0.00114907	0.019011
ENSSSCG00000009128	CUL4A	1384.74	0.365304	0.0820504	4.45219	8.49989e-06	0.000698744
ENSSSCG00000027894	ZRANB1	619.759	0.366096	0.126824	2.88665	0.00389372	0.0425719
ENSSSCG00000008808	FYCO1	386.674	0.36753	0.117585	3.12566	0.00177406	0.025664
ENSSSCG00000023066	RASIP1	311.942	0.367784	0.117944	3.1183	0.00181895	0.0261758
ENSSSCG00000008833	RBM47	321.772	0.368814	0.0937056	3.93588	8.28934e-05	0.003188
ENSSSCG00000005587	ELF1	492.912	0.368849	0.0993567	3.71237	0.00020533	0.00596182
ENSSSCG00000023436	GGPS1	177.267	0.369315	0.12827	2.87921	0.00398668	0.0433004
ENSSSCG00000007507	STK35	499.262	0.371139	0.112101	3.31077	0.000930411	0.0164671
ENSSSCG00000009782	RBM12B	209.131	0.372358	0.0948713	3.92487	8.67766e-05	0.00327981
ENSSSCG00000013291	RMDN1	446.784	0.373723	0.129416	2.88777	0.00387979	0.0424549
ENSSSCG00000010340	AGO2	81.069	0.37395	0.132586	2.82043	0.00479593	0.048412
ENSSSCG00000001079	PPP2CA	1025.92	0.375106	0.0992592	3.77906	0.000157424	0.00495359
ENSSSCG00000017213	NOP9	407.457	0.376632	0.0896875	4.19938	2.67648e-05	0.00155083
ENSSSCG00000013241	ATP6V1H	555.155	0.376688	0.078987	4.76899	1.85151e-06	0.000255591
ENSSSCG00000008188	TMEM131	1569.14	0.37856	0.103554	3.65568	0.000256497	0.00686158
ENSSSCG00000013645	CHSY1	189.51	0.378841	0.111134	3.40888	0.0006523	0.0127484
ENSSSCG00000014180	NEK4	723.89	0.378852	0.133162	2.84504	0.00444061	0.0464288
ENSSSCG00000017091	LACTB2	2033.6	0.379382	0.114317	3.31868	0.000904426	0.016207
ENSSSCG00000015031	POC5	288.647	0.379898	0.135328	2.80724	0.00499674	0.0497187
ENSSSCG00000013570	SYDE2	359.969	0.382676	0.130935	2.92264	0.00347076	0.0395746
ENSSSCG00000013505		947.389	0.383024	0.115584	3.31383	0.000920279	0.0164017
ENSSSCG00000007776	MIEF1	385.698	0.384223	0.131727	2.91682	0.00353625	0.0399247
ENSSSCG00000001064	IFT172	375.017	0.385334	0.122474	3.14625	0.00165376	0.0244678
ENSSSCG00000008577		100.709	0.389448	0.120152	3.2413	0.00118987	0.0193933
ENSSSCG00000006588	WDR43	524.196	0.390282	0.137094	2.84682	0.00441579	0.0462796
ENSSSCG00000007492	POLR1B	441.688	0.391346	0.122072	3.20587	0.00134654	0.0209599
ENSSSCG00000007982	UBXN8	1382.24	0.391655	0.119789	3.26955	0.0010772	0.0182348
ENSSSCG00000004754	EXOSC2	177.31	0.393109	0.112833	3.48399	0.000493997	0.0105138
ENSSSCG00000030131	KIF5B	968.587	0.394189	0.135802	2.90268	0.0036998	0.0411705
ENSSSCG00000013266	TERF2IP	648.901	0.394478	0.10494	3.75909	0.000170535	0.00522856
ENSSSCG00000024261	PHYKPL	604.023	0.395154	0.111743	3.53628	0.00040581	0.00936424
ENSSSCG00000000399	BYSL	116.818	0.396728	0.118234	3.35544	0.000792394	0.0147625
ENSSSCG00000000907	MRPL50	325.524	0.400823	0.0948754	4.22473	2.39228e-05	0.00145008
ENSSSCG00000010723	C1D	115.952	0.40197	0.120898	3.32487	0.000884585	0.0159383
ENSSSCG00000002792	IKBKB	420.081	0.404155	0.102548	3.94112	8.11026e-05	0.00315604
ENSSSCG00000017356	RBM15	177.666	0.407657	0.11485	3.54948	0.000385987	0.00908209
ENSSSCG00000027660		97.8202	0.407878	0.110078	3.70536	0.000211087	0.00604886
ENSSSCG00000008372	NCF2	183.264	0.411013	0.140871	2.91766	0.00352664	0.0398847
ENSSSCG00000004747	RASGEF1B	855.561	0.411843	0.125006	3.29458	0.000985704	0.0170592
ENSSSCG00000009256	RTP3	3994.33	0.414966	0.114218	3.63312	0.000280018	0.00725015
ENSSSCG00000017759	TCIRG1	506.898	0.416146	0.139069	2.99237	0.00276824	0.0340924
ENSSSCG00000008735	FOXN3	448.727	0.421676	0.139271	3.02774	0.00246389	0.0317409
ENSSSCG00000023566	TOMM20	939.389	0.422192	0.0978658	4.31398	1.60339e-05	0.00110997
ENSSSCG00000014277	NSRP1	370.051	0.422465	0.10687	3.95308	7.71505e-05	0.00305651
ENSSSCG00000008181	PLA2G4A	153.748	0.423426	0.149934	2.82408	0.0047416	0.0481692
ENSSSCG00000003464	F3	185.157	0.424229	0.151121	2.80721	0.0049972	0.0497187
ENSSSCG00000024867	C1QA	5273.56	0.430022	0.142371	3.02044	0.00252406	0.0322633
ENSSSCG00000003059	UTP3	281.491	0.430767	0.129345	3.33036	0.000867332	0.0157135
ENSSSCG00000000633	ISOC1	755.111	0.431481	0.13606	3.17126	0.00151778	0.0229728
ENSSSCG00000003143	ERN1	3229.8	0.43384	0.136487	3.17861	0.00147984	0.0224762
ENSSSCG00000014170	ATP6V1C1	893.665	0.43513	0.0802982	5.41893	5.99574e-08	2.19061e-05
ENSSSCG00000003870	NUFIP1	59.5404	0.435477	0.152452	2.85649	0.00428356	0.0456208
ENSSSCG00000013406	DAXX	725.671	0.436975	0.0955297	4.57423	4.77981e-06	0.000505703
ENSSSCG00000015235		70.4255	0.437614	0.154193	2.8381	0.00453835	0.0470764
ENSSSCG00000021181	TRMT10C	171.448	0.438709	0.151898	2.88818	0.00387483	0.042436
ENSSSCG00000003833	PDE12	248.106	0.4391	0.128175	3.42579	0.000613014	0.0121797
ENSSSCG00000012163	PFAS	141.036	0.439218	0.122897	3.57388	0.000351736	0.00864745
ENSSSCG00000012203	C1QC	6206.3	0.439608	0.135178	3.25207	0.00114566	0.0190024
ENSSSCG00000004480		51.4881	0.439646	0.155483	2.82762	0.00468957	0.047854
ENSSSCG00000009824	PELO	429.723	0.441736	0.133099	3.31885	0.00090389	0.016207
ENSSSCG00000017362	GLG1	1049.38	0.441936	0.151667	2.91385	0.00356997	0.0401332
ENSSSCG00000011162	CHIC2	173.386	0.442335	0.119299	3.70778	0.000209085	0.00601771
ENSSSCG00000021576	AGXT2	10472.5	0.443167	0.0960098	4.61585	3.91489e-06	0.000438018
ENSSSCG00000014363	UMPS	646.492	0.443705	0.152314	2.91309	0.00357869	0.0401968
ENSSSCG00000000364	IRF9	855.729	0.445564	0.14706	3.0298	0.00244717	0.0315564
ENSSSCG00000015015	GLCE	1412.7	0.445841	0.149318	2.98584	0.00282797	0.0346335
ENSSSCG00000022674		50.6434	0.446389	0.141852	3.14686	0.00165033	0.0244446
ENSSSCG00000003160	CDK3	112.63	0.446556	0.149381	2.98937	0.0027955	0.0343637
ENSSSCG00000017268	NDUFAF6	172.938	0.446897	0.14608	3.05925	0.0022189	0.0296899
ENSSSCG00000017063	MRM3	199.711	0.449431	0.138499	3.24501	0.00117446	0.0191956
ENSSSCG00000012371	YWHAG	786.11	0.449914	0.156587	2.87325	0.00406273	0.0438368
ENSSSCG00000009229	ABHD13	254.728	0.452195	0.130654	3.461	0.000538169	0.0112002
ENSSSCG00000003212	TERF2	942.901	0.453316	0.158633	2.85764	0.00426804	0.0454924
ENSSSCG00000023181	PLK2	1031.42	0.45768	0.160301	2.85513	0.00430192	0.0457422
ENSSSCG00000010629	C18orf25	288.318	0.457812	0.120612	3.79573	0.000147208	0.00473949
ENSSSCG00000004146	MRPL47	173.712	0.459599	0.119888	3.83357	0.000126295	0.0043359
ENSSSCG00000003707	CTTNBP2NL	596.35	0.462424	0.121915	3.79301	0.00014883	0.00475137
ENSSSCG00000026602	ACOX1	15278.8	0.463028	0.105358	4.3948	1.10874e-05	0.00085036
ENSSSCG00000008583	GPRASP1	101.865	0.464244	0.134945	3.44026	0.000581162	0.0117564
ENSSSCG00000022301	IL1RAP	872.878	0.464634	0.104261	4.45643	8.33339e-06	0.000698147
ENSSSCG00000011415	CEBPZ	662.32	0.465453	0.125946	3.69565	0.000219325	0.00620382
ENSSSCG00000005667	HIRA	470.178	0.46871	0.149851	3.12784	0.00176093	0.0255929
ENSSSCG00000001201	TOP1	1018.33	0.474551	0.145034	3.27201	0.00106785	0.0181232
ENSSSCG00000027194	TRAF6	110.438	0.477248	0.154896	3.08108	0.0020625	0.0284659
ENSSSCG00000015558	CAMSAP2	531.863	0.477266	0.150752	3.16591	0.001546	0.0231337
ENSSSCG00000004313	PCDH1	380.013	0.47794	0.150771	3.16997	0.00152457	0.023
ENSSSCG00000005064	NPC1	400.98	0.478189	0.150233	3.18298	0.0014577	0.0222168
ENSSSCG00000017118	NOL6	228.177	0.479097	0.164248	2.91691	0.00353522	0.0399247
ENSSSCG00000009031		138.17	0.479574	0.169124	2.83563	0.00457357	0.0471572
ENSSSCG00000023957		158.757	0.485709	0.165662	2.93194	0.00336857	0.0391257
ENSSSCG00000006263	RIOK2	231.871	0.487752	0.141281	3.45234	0.000555739	0.0114316
ENSSSCG00000010882	SLC2A2	4488.72	0.489392	0.146601	3.33826	0.000843048	0.0154223
ENSSSCG00000015599	GBA2	2398.1	0.49056	0.0743993	6.59361	4.29254e-11	6.06794e-08
ENSSSCG00000006045	IMP3	632.705	0.490816	0.118657	4.13641	3.52777e-05	0.00182954
ENSSSCG00000026478	MFSD1	571.444	0.491268	0.108745	4.51762	6.25373e-06	0.000571218
ENSSSCG00000011708	HNRNPAB	381.882	0.491414	0.131003	3.75116	0.000176017	0.0053222
ENSSSCG00000009402	NOB1	486.899	0.492275	0.149953	3.28287	0.00102756	0.0176443
ENSSSCG00000001573	RTCA	129.978	0.49795	0.13281	3.74933	0.000177311	0.005349
ENSSSCG00000003204	NAMPT	1869.65	0.498946	0.158925	3.13951	0.00169228	0.0248023
ENSSSCG00000010702	DUSP3	666.642	0.500807	0.137664	3.63789	0.000274882	0.0071725
ENSSSCG00000009898	UPRT	227.509	0.50513	0.1661	3.04112	0.002357	0.0309398
ENSSSCG00000001081	PCID2	763.708	0.511691	0.128577	3.97964	6.90205e-05	0.00285681
ENSSSCG00000004830	FASTKD5	222.602	0.515153	0.130201	3.95658	7.60299e-05	0.00304885
ENSSSCG00000011998	DDX3X	4444.65	0.521454	0.174808	2.98301	0.00285431	0.0348263
ENSSSCG00000023759	CLUAP1	119.969	0.523358	0.128449	4.07444	4.61243e-05	0.00217446
ENSSSCG00000004791		1729.34	0.525742	0.174551	3.01197	0.00259556	0.0326721
ENSSSCG00000006155	EMP2	109.237	0.527815	0.145099	3.63762	0.000275173	0.0071725
ENSSSCG00000029606	SDSL	2141.29	0.528408	0.147529	3.58173	0.000341322	0.00845462
ENSSSCG00000003586	ADAR	1114.26	0.528413	0.157768	3.34931	0.000810121	0.0150078
ENSSSCG00000028674	KLF9	2945.5	0.528562	0.179888	2.93828	0.00330034	0.0384835
ENSSSCG00000006582	SERTAD1	254.992	0.528995	0.165228	3.2016	0.00136665	0.0211976
ENSSSCG00000011603	TEFM	106.591	0.538713	0.123228	4.37168	1.23294e-05	0.000926676
ENSSSCG00000000938	PHACTR1	69.2021	0.538925	0.183933	2.93001	0.00338956	0.0391765
ENSSSCG00000017671	PPTC7	551.988	0.53952	0.176719	3.05297	0.00226588	0.0301041
ENSSSCG00000025303	RBMS2	186.622	0.541777	0.175949	3.07916	0.00207586	0.0285008
ENSSSCG00000016809	RRP9	367.192	0.542705	0.142001	3.82185	0.000132457	0.00446436
ENSSSCG00000015607	ANKS1A	272.815	0.545881	0.142619	3.82755	0.000129425	0.00439468
ENSSSCG00000017669	CTSC	1879.01	0.548781	0.141178	3.88717	0.000101419	0.00367483
ENSSSCG00000002368	ADRA1A	911.668	0.54929	0.103052	5.3302	9.81048e-08	2.81285e-05
ENSSSCG00000007941	TMEM38B	293.77	0.549894	0.177693	3.09463	0.00197061	0.0276032
ENSSSCG00000007317	ATG16L1	481.634	0.55047	0.12942	4.25337	2.10574e-05	0.00133555
ENSSSCG00000008604	LRP11	337.894	0.551134	0.161388	3.41497	0.000637902	0.0125604
ENSSSCG00000008484	UAP1	1270.97	0.55256	0.170171	3.24708	0.00116595	0.0191937
ENSSSCG00000013425	SLC25A17	1195.24	0.553944	0.138234	4.00728	6.1422e-05	0.00267511
ENSSSCG00000010261	DDX28	122.142	0.556027	0.171684	3.23866	0.00120091	0.0195249
ENSSSCG00000026692	PLEKHA4	193.227	0.557259	0.17321	3.21725	0.00129425	0.0205347
ENSSSCG00000023062	EHD4	401.768	0.560284	0.14225	3.93872	8.19172e-05	0.00317681
ENSSSCG00000017930	HIPK3	1379.86	0.560585	0.197606	2.83689	0.00455558	0.0471377
ENSSSCG00000003470	PPARA	460.332	0.561672	0.166758	3.36819	0.000756625	0.0142577
ENSSSCG00000006500		642.929	0.565373	0.177599	3.18342	0.00145545	0.0222083
ENSSSCG00000002395	MYOM1	275.113	0.567147	0.177134	3.2018	0.00136573	0.0211976
ENSSSCG00000002628	RAD1	150.286	0.568459	0.168987	3.36392	0.000768443	0.014439
ENSSSCG00000003694	WDR74	253.086	0.568552	0.147572	3.8527	0.00011682	0.00406492
ENSSSCG00000014067	CYBB	393.553	0.568755	0.181794	3.12857	0.00175656	0.0255576
ENSSSCG00000017184	NLRP3	54.7978	0.571453	0.185876	3.07438	0.00210943	0.0287218
ENSSSCG00000002349	PER1	3325.19	0.574187	0.176923	3.2454	0.00117286	0.0191956
ENSSSCG00000011393	B3GALT5	238.313	0.577852	0.156537	3.69148	0.000222952	0.006266
ENSSSCG00000003267	TIMM8A	668.701	0.580308	0.186854	3.10568	0.00189841	0.0269071
ENSSSCG00000009435	KLHL15	130.572	0.580815	0.2002	2.90117	0.00371776	0.0413326
ENSSSCG00000008439		279.075	0.581268	0.134686	4.31572	1.59085e-05	0.00110711
ENSSSCG00000006727	RORA	636.446	0.582532	0.164039	3.55117	0.000383517	0.00908209
ENSSSCG00000013664	TRIM21	279.319	0.585097	0.141711	4.12882	3.64636e-05	0.00186409
ENSSSCG00000009966	NANP	90.0189	0.591733	0.166752	3.54858	0.000387311	0.00909696
ENSSSCG00000017357		117.483	0.599556	0.119818	5.00387	5.61915e-07	0.000104097
ENSSSCG00000027701	TTC23	105.406	0.599951	0.169722	3.53491	0.000407914	0.00938586
ENSSSCG00000016018	TIPARP	248.968	0.603869	0.184659	3.27018	0.0010748	0.0182175
ENSSSCG00000003014	MCL1	1299.98	0.609592	0.180008	3.38647	0.000707981	0.0136141
ENSSSCG00000008228	RGS2	275.561	0.613704	0.209971	2.9228	0.00346902	0.0395746
ENSSSCG00000011066	MYO7A	251.718	0.614407	0.185589	3.31058	0.000931033	0.0164671
ENSSSCG00000011271	GCC1	245.998	0.614882	0.130695	4.70471	2.54225e-06	0.000321522
ENSSSCG00000010309	YAE1D1	1267.82	0.615791	0.142396	4.32449	1.52886e-05	0.0010846
ENSSSCG00000012443	CMKLR1	90.3972	0.621562	0.195708	3.17597	0.00149338	0.0226358
ENSSSCG00000005702	FTSJ3	297.241	0.621774	0.169375	3.67099	0.000241617	0.0066208
ENSSSCG00000012307	CNNM2	110.633	0.62393	0.177684	3.51146	0.000445646	0.00983427
ENSSSCG00000012294	SALL1	2089.85	0.624307	0.189277	3.29837	0.000972471	0.0169866
ENSSSCG00000006089	ABHD3	470.11	0.627676	0.175977	3.56681	0.000361355	0.008818
ENSSSCG00000004832	ACADL	1692.27	0.628189	0.155624	4.03657	5.42375e-05	0.0024515
ENSSSCG00000002989	WNT2	135.639	0.628303	0.208109	3.01911	0.00253522	0.03231
ENSSSCG00000015879	DTX3L	231.425	0.632168	0.19577	3.22913	0.00124167	0.0200389
ENSSSCG00000008158		797.652	0.632252	0.137226	4.60738	4.07782e-06	0.000450719
ENSSSCG00000000709	IGF1	503.6	0.632893	0.210557	3.00581	0.00264874	0.0331168
ENSSSCG00000004927	SLC43A2	713.651	0.636521	0.193081	3.29665	0.00097846	0.0170024
ENSSSCG00000003652	UNC119B	1166.64	0.637803	0.192957	3.30541	0.000948364	0.0166825
ENSSSCG00000017354	SLC38A3	5894.25	0.640759	0.135332	4.73471	2.19373e-06	0.000288541
ENSSSCG00000009708	MVK	4742.47	0.645554	0.200906	3.21322	0.00131258	0.0206018
ENSSSCG00000026455	AMD1	810.782	0.646211	0.219313	2.94653	0.00321362	0.0376727
ENSSSCG00000026204	CLIC2	151.777	0.648618	0.187251	3.4639	0.000532399	0.0110977
ENSSSCG00000017509	LRP2BP	35.5708	0.648958	0.18084	3.58858	0.000332485	0.00832987
ENSSSCG00000016842		854.241	0.652164	0.146042	4.4656	7.9845e-06	0.000677549
ENSSSCG00000005626	TRPC6	90.9142	0.652594	0.181938	3.58691	0.000334616	0.00833866
ENSSSCG00000003898	FAM234B	233.943	0.655326	0.225714	2.90334	0.00369201	0.0411185
ENSSSCG00000004896	PPP1R15A	214.477	0.664943	0.198137	3.35598	0.000790853	0.0147547
ENSSSCG00000005759	LPGAT1	1415.79	0.666043	0.170712	3.90156	9.55749e-05	0.00353117
ENSSSCG00000008236	TBCEL	1497.72	0.66749	0.189139	3.52911	0.000416965	0.0094721
ENSSSCG00000005777	TUFT1	758.631	0.668861	0.209172	3.19766	0.00138547	0.0213386
ENSSSCG00000010981	CLMN	275.327	0.669432	0.16759	3.99446	6.48421e-05	0.00276009
ENSSSCG00000013508	ADAMTSL4	2325.45	0.671166	0.198336	3.38399	0.000714405	0.0137176
ENSSSCG00000010885	FAM111B	116.876	0.673486	0.228069	2.95299	0.0031471	0.0370912
ENSSSCG00000009972	FAM43A	62.8346	0.677334	0.228221	2.96788	0.0029986	0.0362173
ENSSSCG00000014821	OAT	1161.12	0.678262	0.164084	4.13362	3.57094e-05	0.0018419
ENSSSCG00000021728	SUSD6	1058.44	0.678941	0.229451	2.95898	0.00308663	0.0366489
ENSSSCG00000012902	LDLRAD4	220.591	0.682443	0.184057	3.70779	0.000209078	0.00601771
ENSSSCG00000016769	JMJD6	220.75	0.689032	0.213724	3.22393	0.00126446	0.0203035
ENSSSCG00000011950	CRIP3	26.428	0.700188	0.22981	3.04681	0.00231285	0.0305684
ENSSSCG00000005169	IFI44L	1052.54	0.702344	0.247638	2.83617	0.00456576	0.0471377
ENSSSCG00000015436	LYPD4	27.3577	0.704565	0.230083	3.06222	0.00219702	0.0295172
ENSSSCG00000003379	BMP10	50.7148	0.71265	0.201844	3.53069	0.000414472	0.00946449
ENSSSCG00000007039	PARP14	735.082	0.713725	0.193093	3.69627	0.000218786	0.00620382
ENSSSCG00000009351	CSF1R	398.861	0.715765	0.204591	3.49852	0.000467845	0.0101233
ENSSSCG00000005368	CASP1	136.214	0.719461	0.199748	3.60184	0.000315972	0.00800879
ENSSSCG00000003524	ADGRE1	657.997	0.723293	0.196097	3.68844	0.000225634	0.00631439
ENSSSCG00000009209	RRS1	137.414	0.723659	0.232353	3.11448	0.00184272	0.0264023
ENSSSCG00000022636	ZNF274	128.198	0.724597	0.166083	4.36287	1.28367e-05	0.000950353
ENSSSCG00000015789	SLC6A12	2258.08	0.727749	0.189898	3.83231	0.000126944	0.00433687
ENSSSCG00000006549	ADORA3	260.924	0.73361	0.184803	3.96969	7.1967e-05	0.00292155
ENSSSCG00000000672	PML	364.4	0.734974	0.174947	4.20111	2.65606e-05	0.00154581
ENSSSCG00000011277	CNR2	18.6518	0.735381	0.25828	2.84722	0.00441024	0.0462796
ENSSSCG00000008789	CLDN14	934.568	0.737019	0.198378	3.71522	0.000203028	0.00592111
ENSSSCG00000030378	TSPAN14	385.461	0.738051	0.231192	3.19237	0.0014111	0.0216319
ENSSSCG00000007165	HIP1	333.004	0.742108	0.180028	4.12217	3.75319e-05	0.00189616
ENSSSCG00000009057	CLEC2B	46.8894	0.74261	0.254237	2.92093	0.00348984	0.0396047
ENSSSCG00000014792	SCARA5	187.586	0.756172	0.251723	3.00398	0.00266471	0.0332849
ENSSSCG00000021306		21.6283	0.761716	0.225255	3.38157	0.000720731	0.0137388
ENSSSCG00000024403	SNORA41	17.9557	0.763957	0.270897	2.82011	0.00480078	0.0484238
ENSSSCG00000028735	INSIG1	5719.14	0.771413	0.22445	3.4369	0.000588411	0.0118158
ENSSSCG00000014361	XPNPEP2	93.0394	0.775021	0.186168	4.16301	3.14075e-05	0.00171089
ENSSSCG00000008454	PIK3C2G	702.808	0.779525	0.172073	4.5302	5.89281e-06	0.000558567
ENSSSCG00000012127	TMCC3	75.2546	0.784976	0.176259	4.45353	8.44691e-06	0.000698744
ENSSSCG00000013621		190.758	0.786428	0.222806	3.52965	0.000416113	0.0094691
ENSSSCG00000014197	NFIL3	1420.62	0.791849	0.228226	3.46958	0.000521277	0.0109526
ENSSSCG00000017626	KIAA0319	111.772	0.792406	0.267095	2.96675	0.00300961	0.0362173
ENSSSCG00000002859	TFEC	174.283	0.794974	0.208851	3.80641	0.000140996	0.00466073
ENSSSCG00000029608	MARCO	702.811	0.798663	0.264261	3.02225	0.00250901	0.0321379
ENSSSCG00000005065	SBNO2	921.988	0.800627	0.212268	3.77177	0.000162095	0.00504028
ENSSSCG00000015938	LNX2	763.097	0.80347	0.229677	3.49826	0.000468302	0.0101233
ENSSSCG00000026043	EVPL	61.0331	0.806459	0.181101	4.4531	8.46396e-06	0.000698744
ENSSSCG00000018092	MAFB	2672.07	0.808542	0.237873	3.39905	0.00067621	0.0130951
ENSSSCG00000026153	CIC	271.234	0.811082	0.185976	4.36123	1.29334e-05	0.000950353
ENSSSCG00000009739		333.293	0.813479	0.217691	3.73685	0.00018634	0.00555767
ENSSSCG00000017524	ZPR1	2153.84	0.814721	0.208103	3.91499	9.04082e-05	0.00339192
ENSSSCG00000007801	UBA7	439.77	0.815365	0.233283	3.49517	0.00047376	0.010182
ENSSSCG00000004117	IFIT2	556.291	0.819742	0.251033	3.26548	0.0010928	0.0184276
ENSSSCG00000009472	MKS1	234.061	0.820844	0.265371	3.09319	0.00198015	0.0276705
ENSSSCG00000010984	SELL	314.913	0.829921	0.199162	4.16706	3.0856e-05	0.00170525
ENSSSCG00000006450	ABCG1	32.2598	0.829981	0.239873	3.46009	0.000539989	0.0112203
ENSSSCG00000010998	RGS1	98.4349	0.831253	0.252064	3.29778	0.000974514	0.0169997
ENSSSCG00000004937	TP53INP2	350.913	0.832334	0.209355	3.97571	7.01694e-05	0.00287875
ENSSSCG00000021672	LYVE1	604.335	0.835158	0.223966	3.72894	0.000192287	0.00568348
ENSSSCG00000023334	FAM131A	29.6375	0.836795	0.284588	2.94038	0.00327814	0.0383266
ENSSSCG00000006789	PROX1	1549.99	0.842058	0.136954	6.1485	7.82204e-10	6.4302e-07
ENSSSCG00000023949	L1CAM	265.263	0.847557	0.25656	3.30355	0.000954686	0.0167233
ENSSSCG00000000901	IZUMO1	58.1219	0.848579	0.173891	4.87995	1.06112e-06	0.0001642
ENSSSCG00000000158	REC8	115.568	0.85268	0.21574	3.95235	7.73877e-05	0.0030567
ENSSSCG00000017396	CRP	7995.58	0.852972	0.266879	3.1961	0.00139299	0.0214292
ENSSSCG00000011881	NR1D2	1257.5	0.861519	0.264567	3.25633	0.00112862	0.0188146
ENSSSCG00000008192	MOXD1	1045.15	0.862237	0.303518	2.84081	0.00449986	0.0467509
ENSSSCG00000024162	CYR61	673.949	0.869039	0.248794	3.493	0.000477623	0.0102482
ENSSSCG00000017638	FMO1	43542.8	0.871228	0.202621	4.29979	1.70962e-05	0.00114807
ENSSSCG00000002509	CREM	700.832	0.873797	0.249647	3.50014	0.000465019	0.0100931
ENSSSCG00000011497	IFIT5	553.951	0.874714	0.192028	4.55514	5.23516e-06	0.000513866
ENSSSCG00000017192		66.3305	0.900719	0.240921	3.73865	0.00018501	0.00553054
ENSSSCG00000015105	PARP9	699.574	0.903431	0.204748	4.4124	1.0223e-05	0.000795638
ENSSSCG00000030605	GSTTP1	509.355	0.903782	0.269982	3.34757	0.000815234	0.0150813
ENSSSCG00000004704	HEXDC	35.3567	0.904104	0.313895	2.88027	0.00397334	0.0431912
ENSSSCG00000015473	GNL3	945.899	0.907437	0.260007	3.49005	0.000482939	0.0103243
ENSSSCG00000000660	JUN	1292.58	0.912277	0.146477	6.22811	4.72109e-10	4.77665e-07
ENSSSCG00000012653	MYO6	230.504	0.93312	0.263571	3.5403	0.000399669	0.00924283
ENSSSCG00000009631	HAVCR2	119.093	0.947587	0.321736	2.94523	0.00322716	0.0377977
ENSSSCG00000016997	DZIP1L	34.013	0.949239	0.280638	3.38243	0.000718464	0.0137388
ENSSSCG00000006813	CNIH3	46.7955	0.952381	0.311894	3.05354	0.00226157	0.0300879
ENSSSCG00000012262	PPRC1	505.185	0.969482	0.230446	4.20697	2.58813e-05	0.00151297
ENSSSCG00000026969	SLC37A2	485.641	0.970862	0.268947	3.60986	0.000306363	0.0078093
ENSSSCG00000025192	TMEM144	144.578	0.981173	0.205806	4.76748	1.86549e-06	0.000255591
ENSSSCG00000008546	SGMS1	916.636	0.985848	0.229194	4.30138	1.6974e-05	0.00114807
ENSSSCG00000005212	RASD1	55.3336	0.987021	0.343115	2.87665	0.00401925	0.0435504
ENSSSCG00000017414	APOA5	8095.38	0.991856	0.217498	4.5603	5.10807e-06	0.000509281
ENSSSCG00000017286		422.65	1.00102	0.318526	3.14265	0.00167424	0.0246048
ENSSSCG00000011363	COQ10B	428.366	1.00318	0.226382	4.43134	9.36478e-06	0.00074755
ENSSSCG00000012027	UBE2L6	243.489	1.00901	0.263243	3.83301	0.000126586	0.0043359
ENSSSCG00000007079	IL17B	71.7762	1.00935	0.247535	4.07763	4.54975e-05	0.00215456
ENSSSCG00000001805	DUSP2	109.473	1.01497	0.323142	3.14096	0.00168398	0.0247202
ENSSSCG00000001009	SLC5A6	3520.07	1.01649	0.232991	4.36279	1.28412e-05	0.000950353
ENSSSCG00000010833	CSRNP1	158.901	1.02016	0.249042	4.09635	4.19707e-05	0.00202956
ENSSSCG00000006336	CDHR4	61.7071	1.04176	0.35179	2.9613	0.00306345	0.0364977
ENSSSCG00000004154	IFIT3	582.052	1.04752	0.275202	3.80635	0.00014103	0.00466073
ENSSSCG00000016746	USP2	743.118	1.06687	0.371892	2.86876	0.00412083	0.0442643
ENSSSCG00000011438	SHROOM1	446.477	1.06793	0.240756	4.43573	9.17608e-06	0.000740448
ENSSSCG00000024667	SERPINB7	24.8634	1.06819	0.30166	3.54106	0.000398528	0.00924283
ENSSSCG00000015987	SLC19A2	200.465	1.07124	0.198912	5.38553	7.22314e-08	2.37515e-05
ENSSSCG00000023814	NPR2	247.109	1.07271	0.218518	4.90901	9.15361e-07	0.000148639
ENSSSCG00000013470	FKBP5	1042.74	1.07699	0.287933	3.74041	0.000183721	0.00550452
ENSSSCG00000016370	CXCL10	942.384	1.08365	0.274012	3.95477	7.66085e-05	0.0030514
ENSSSCG00000004969		226.535	1.08514	0.296946	3.65435	0.000257837	0.00686158
ENSSSCG00000016289	STXBP1	166.041	1.0855	0.192232	5.64682	1.63441e-08	7.28133e-06
ENSSSCG00000013389		16.3322	1.08603	0.327684	3.31425	0.000918896	0.0163992
ENSSSCG00000015883	IER3	41.7985	1.10431	0.38997	2.83179	0.00462889	0.0474913
ENSSSCG00000011534	OASL	21.7048	1.10471	0.318868	3.46446	0.000531291	0.0110922
ENSSSCG00000013349	CUX2	1513.68	1.11475	0.267179	4.17228	3.01568e-05	0.00167988
ENSSSCG00000029638		413.006	1.11904	0.253322	4.41747	9.98629e-06	0.000786525
ENSSSCG00000024933	KCNB2	38.1592	1.12416	0.249728	4.50154	6.7463e-06	0.000603633
ENSSSCG00000005355	DHX58	308.942	1.13123	0.316494	3.57424	0.000351249	0.00864745
ENSSSCG00000015976	OSMR	1106.33	1.13717	0.287089	3.96103	7.46279e-05	0.00300177
ENSSSCG00000010705	NR0B2	303.915	1.13808	0.278664	4.08407	4.42539e-05	0.00211662
ENSSSCG00000007965	ALAS1	7704.85	1.17789	0.383249	3.07342	0.00211621	0.0287547
ENSSSCG00000022783	ITIH4	54931.9	1.18308	0.416288	2.84197	0.00448356	0.0467161
ENSSSCG00000001502	TRNP1	11.4676	1.1831	0.40411	2.92768	0.00341504	0.0393327
ENSSSCG00000017338	DENND2D	59.8052	1.19067	0.32148	3.70372	0.000212461	0.0060542
ENSSSCG00000011454	LEAP2	2408.13	1.1942	0.225506	5.29567	1.18581e-07	3.18306e-05
ENSSSCG00000028623	DUSP1	2268.78	1.21995	0.212196	5.74916	8.96865e-09	5.1289e-06
ENSSSCG00000012424	XAF1	976.091	1.22437	0.242163	5.05597	4.2821e-07	8.40634e-05
ENSSSCG00000003761	RARRES1	1374.85	1.22894	0.239121	5.13939	2.75626e-07	6.04218e-05
ENSSSCG00000016177	HAL	1520.36	1.24556	0.387595	3.21357	0.00131095	0.0206018
ENSSSCG00000015386	TTPAL	477.483	1.24729	0.207255	6.01813	1.76447e-09	1.28934e-06
ENSSSCG00000014833	FBXO39	330.119	1.24814	0.215222	5.79934	6.6578e-09	4.17e-06
ENSSSCG00000021944	GADD45G	751.185	1.25115	0.36911	3.38963	0.000699865	0.0134778
ENSSSCG00000007351	ARL2BP	476.27	1.25825	0.186354	6.75195	1.45874e-11	2.39836e-08
ENSSSCG00000013405	ENO2	17.7312	1.29087	0.331666	3.89208	9.93897e-05	0.00362125
ENSSSCG00000003421	CMPK2	568.254	1.29606	0.315648	4.10602	4.02536e-05	0.00199457
ENSSSCG00000006939	FGF23	8.23602	1.29943	0.448793	2.8954	0.00378681	0.0418646
ENSSSCG00000010204	ZBP1	211.141	1.29945	0.308507	4.21207	2.53045e-05	0.00148585
ENSSSCG00000004656	SNORD26	8.28678	1.30675	0.381769	3.42289	0.000619588	0.0122732
ENSSSCG00000008383		356.779	1.33408	0.301437	4.42574	9.6113e-06	0.000761551
ENSSSCG00000001974	GADD45B	397.738	1.34977	0.391157	3.45071	0.000559124	0.0114729
ENSSSCG00000028109	NRG4	59.8583	1.36084	0.337363	4.03376	5.48911e-05	0.00245768
ENSSSCG00000003217	ATF3	243.015	1.37279	0.448896	3.05815	0.00222709	0.0297692
ENSSSCG00000015140	SNORD19	15.5624	1.38439	0.416457	3.32422	0.00088667	0.015954
ENSSSCG00000010245	ATF7IP2	14.0333	1.40184	0.482426	2.9058	0.0036631	0.0409352
ENSSSCG00000009446	CD274	15.6046	1.41638	0.341266	4.15036	3.31951e-05	0.00176179
ENSSSCG00000021060	MYC	842.492	1.44449	0.464404	3.11042	0.00186824	0.026665
ENSSSCG00000012273	HOMER2	406.617	1.46369	0.307862	4.75437	1.99062e-06	0.00026717
ENSSSCG00000007977	UBE2QL1	33.1443	1.4755	0.40436	3.64898	0.000263284	0.00696776
ENSSSCG00000007953	SNORD19B	10.459	1.50892	0.426225	3.54019	0.000399846	0.00924283
ENSSSCG00000003634	SGK1	2425.36	1.52309	0.47179	3.22832	0.0012452	0.0200712
ENSSSCG00000005492	CIART	22.1944	1.54877	0.407825	3.79763	0.000146083	0.00473949
ENSSSCG00000003547	IFIT1	725.149	1.55899	0.41395	3.76613	0.000165801	0.00513468
ENSSSCG00000006274	ZNF280B	110.588	1.559	0.318616	4.89305	9.92864e-07	0.000157339
ENSSSCG00000023693	MYCL	386.263	1.57015	0.498019	3.15279	0.00161717	0.0240075
ENSSSCG00000017058	MX1	2169.89	1.57079	0.366736	4.28316	1.84261e-05	0.00120572
ENSSSCG00000001757	MAPK4	26.7867	1.57356	0.537997	2.92485	0.00344625	0.0394504
ENSSSCG00000024295	MX2	466.435	1.58897	0.361739	4.39258	1.12015e-05	0.000851637
ENSSSCG00000005184	ISG12(A)	6626.92	1.62527	0.451842	3.59699	0.00032192	0.00812708
ENSSSCG00000012655	OAS1	694.189	1.63489	0.455156	3.59193	0.000328243	0.00827084
ENSSSCG00000012288	SLC5A12	9.94577	1.66607	0.526516	3.16433	0.00155441	0.0232332
ENSSSCG00000008194		1198.3	1.67586	0.460728	3.63742	0.000275383	0.0071725
ENSSSCG00000014437	KCNJ15	5.32891	1.72608	0.606609	2.84545	0.0044348	0.0464049
ENSSSCG00000006310	RHOB	3135.98	1.74196	0.212766	8.18719	2.67388e-16	1.17232e-12
ENSSSCG00000003130	PTPRZ1	29.389	1.74768	0.406846	4.29567	1.74167e-05	0.00115709
ENSSSCG00000017069	ARMC12	22.8363	1.76367	0.402767	4.3789	1.19282e-05	0.000901673
ENSSSCG00000018031	IGLON5	13.1793	1.80323	0.39233	4.59621	4.30253e-06	0.000467695
ENSSSCG00000007095	CHL1	253.298	1.85116	0.561457	3.29706	0.00097704	0.0170024
ENSSSCG00000001418	SNORD69	9.0316	1.85444	0.457637	4.05219	5.07395e-05	0.00234992
ENSSSCG00000005083	LIPG	2847.01	1.8682	0.412208	4.53219	5.83765e-06	0.000558567
ENSSSCG00000006461	GSTM3	40.9327	1.94458	0.65101	2.98702	0.00281714	0.0345651
ENSSSCG00000000252	RXFP1	12.6533	2.02171	0.482367	4.19123	2.77448e-05	0.00157977
ENSSSCG00000023279	FOS	1007.64	2.02273	0.421237	4.80189	1.57177e-06	0.000229706
ENSSSCG00000015833	PYY	49.6003	2.04088	0.434945	4.69228	2.70177e-06	0.000329701
ENSSSCG00000003821	RSAD2	382.82	2.0538	0.49735	4.12948	3.63588e-05	0.00186409
ENSSSCG00000016402	MUC13	1542.37	2.10581	0.664961	3.16681	0.00154119	0.0231012
ENSSSCG00000017888	FNDC7	4.91695	2.10807	0.699615	3.01319	0.00258518	0.032601
ENSSSCG00000002136		3595.1	2.16949	0.675151	3.21334	0.00131203	0.0206018
ENSSSCG00000027565	LHFPL1	6.5903	2.20739	0.786541	2.80646	0.00500898	0.0497606
ENSSSCG00000011270	PLCL1	25.7119	2.21851	0.433962	5.11222	3.18401e-07	6.76032e-05
ENSSSCG00000003266	MFSD2A	652.602	2.379	0.669973	3.55089	0.000383933	0.00908209
ENSSSCG00000011495	ADAD1	69.1862	2.38221	0.735986	3.23676	0.00120893	0.019631
ENSSSCG00000005221	KRT23	3.21627	2.39551	0.827498	2.89489	0.00379296	0.0418646
ENSSSCG00000011928	MISP	18.9432	2.46668	0.576051	4.28206	1.85171e-05	0.00120572
ENSSSCG00000014362	MORC1	39.1103	2.57246	0.867369	2.96582	0.00301876	0.0362311
ENSSSCG00000004125	SCN2A	13.1159	2.74677	0.889818	3.08689	0.00202264	0.0280927
ENSSSCG00000013259	NOCT	730.87	2.79068	0.584468	4.77473	1.79947e-06	0.000252066
ENSSSCG00000013875	CHI3L2	7.71238	2.8977	0.833569	3.47626	0.000508454	0.0107692
ENSSSCG00000003926	Metazoa_SRP	19.0335	2.98561	0.353922	8.4358	3.28959e-17	2.1634e-13
ENSSSCG00000017412	APOA4	5668.39	3.16519	0.591507	5.35107	8.74346e-08	2.67448e-05
ENSSSCG00000016639	KIF1A	23.9943	3.33377	0.85262	3.91003	9.2283e-05	0.00342881
ENSSSCG00000016043	STK33	7.38343	3.85615	0.838221	4.60039	4.21693e-06	0.00046221
ENSSSCG00000003539	TGM7	2.80553	3.93256	1.19931	3.27903	0.00104163	0.0178393
ENSSSCG00000029326	SDS	2756.24	3.94213	0.613969	6.42074	1.35615e-10	1.62159e-07
ENSSSCG00000017940		6.64909	4.40594	0.739065	5.96151	2.4992e-09	1.7301e-06
ENSSSCG00000004518	GLYATL2	13.3748	4.48175	0.740119	6.05545	1.40028e-09	1.0834e-06
ENSSSCG00000030480
ENSSSCG00000030483
ENSSSCG00000030484
ENSSSCG00000030486
ENSSSCG00000030488
ENSSSCG00000030493
ENSSSCG00000030495
ENSSSCG00000030498
ENSSSCG00000030502
ENSSSCG00000030504
ENSSSCG00000030505
ENSSSCG00000030508
ENSSSCG00000030516
ENSSSCG00000030517
ENSSSCG00000030519
ENSSSCG00000030520
ENSSSCG00000030522
ENSSSCG00000030529
ENSSSCG00000030540
ENSSSCG00000030541
ENSSSCG00000030563
ENSSSCG00000030566
ENSSSCG00000030570
ENSSSCG00000030589
ENSSSCG00000030591
ENSSSCG00000030593
ENSSSCG00000030600
ENSSSCG00000030610
ENSSSCG00000030612
ENSSSCG00000030621
ENSSSCG00000030628
ENSSSCG00000030631
ENSSSCG00000030633
ENSSSCG00000030635
ENSSSCG00000030636
ENSSSCG00000030638
ENSSSCG00000030640
ENSSSCG00000030644
ENSSSCG00000030645
ENSSSCG00000030648
ENSSSCG00000030649
ENSSSCG00000030652
ENSSSCG00000030655
ENSSSCG00000030656
ENSSSCG00000030657
ENSSSCG00000030665
ENSSSCG00000030683
ENSSSCG00000030702
ENSSSCG00000030707
ENSSSCG00000030712
ENSSSCG00000030716
ENSSSCG00000030725
ENSSSCG00000030726
ENSSSCG00000030727
ENSSSCG00000030730
ENSSSCG00000030731
ENSSSCG00000030750
ENSSSCG00000030767
ENSSSCG00000030771
ENSSSCG00000030775
ENSSSCG00000030776
ENSSSCG00000030780
ENSSSCG00000030787
ENSSSCG00000030789
ENSSSCG00000030790
ENSSSCG00000030801
ENSSSCG00000030810
ENSSSCG00000030820
ENSSSCG00000030825
ENSSSCG00000030830
ENSSSCG00000030848
ENSSSCG00000030849
ENSSSCG00000030857
ENSSSCG00000030866
ENSSSCG00000030868
ENSSSCG00000030876
ENSSSCG00000030882
ENSSSCG00000030888
ENSSSCG00000030893
ENSSSCG00000030900
ENSSSCG00000030916
ENSSSCG00000030917
ENSSSCG00000030921
ENSSSCG00000030927
ENSSSCG00000030934
ENSSSCG00000030938
ENSSSCG00000030939
ENSSSCG00000030945
ENSSSCG00000030951
ENSSSCG00000030957
ENSSSCG00000030968
ENSSSCG00000030970
ENSSSCG00000030978
ENSSSCG00000030984
ENSSSCG00000030990
ENSSSCG00000031004
ENSSSCG00000031009
ENSSSCG00000031010
ENSSSCG00000031025
ENSSSCG00000031037
ENSSSCG00000031039
ENSSSCG00000031041
ENSSSCG00000031053
ENSSSCG00000031054
