# Supplementary material for: A comparative analysis of the transcriptome profiles of liver and muscle tissue in pigs divergent for feed efficiency
Source: BMC Genomics. 2019 Jun 6;20:461. doi: 10.1186/s12864-019-5740-z (PMC6555042; doi:10.1186/s12864-019-5740-z)
Supplement: Supplementary file 4 — Table S4. Common differentially expressed genes in liver & muscle. This table lists the genes that were differentially expressed in both liver and muscle. (XLSX 27 kb) [file 12864_2019_5740_MOESM4_ESM.xlsx]

## Sheet: Sheet1
Gene stable ID	Transcript stable ID	Gene name
ENSG00000003402	ENST00000309955	CFLAR
ENSG00000005206	ENST00000585725	SPPL2B
ENSG00000005469	ENST00000419147	CROT
ENSG00000005884	ENST00000506401	ITGA3
ENSG00000005981	ENST00000257621	ASB4
ENSG00000006576	ENST00000422959	PHTF2
ENSG00000006652	ENST00000432734	IFRD1
ENSG00000006831	ENST00000537545	ADIPOR2
ENSG00000007264	ENST00000395040	MATK
ENSG00000008311	ENST00000460376	AASS
ENSG00000008869	ENST00000425467	HEATR5B
ENSG00000010072	ENST00000391858	SPRTN
ENSG00000010319	ENST00000231721	SEMA3G
ENSG00000010932	ENST00000617670	FMO1
ENSG00000011243	ENST00000397410	AKAP8L
ENSG00000011258	ENST00000586178	MBTD1
ENSG00000011465	ENST00000052754	DCN
ENSG00000015171	ENST00000439456	ZMYND11
ENSG00000017427	ENST00000337514	IGF1
ENSG00000019995	ENST00000359653	ZRANB1
ENSG00000022267	ENST00000629039	FHL1
ENSG00000023330	ENST00000469224	ALAS1
ENSG00000024422	ENST00000263277	EHD2
ENSG00000026751	ENST00000488819	SLAMF7
ENSG00000027697	ENST00000367739	IFNGR1
ENSG00000033867	ENST00000419036	SLC4A7
ENSG00000034510	ENST00000233143	TMSB10
ENSG00000036672	ENST00000455332	USP2
ENSG00000047249	ENST00000355221	ATP6V1H
ENSG00000048140	ENST00000310032	TSPAN17
ENSG00000049883	ENST00000380639	PTCD2
ENSG00000051128	ENST00000221222	HOMER3
ENSG00000055130	ENST00000409469	CUL1
ENSG00000058729	ENST00000283109	RIOK2
ENSG00000063660	ENST00000264039	GPC1
ENSG00000064763	ENST00000551451	FAR2
ENSG00000064932	ENST00000361757	SBNO2
ENSG00000068878	ENST00000404125	PSME4
ENSG00000068976	ENST00000377432	PYGM
ENSG00000069667	ENST00000335670	RORA
ENSG00000069974	ENST00000396307	RAB27A
ENSG00000070018	ENST00000261349	LRP6
ENSG00000070081	ENST00000528644	NUCB2
ENSG00000070495	ENST00000445478	JMJD6
ENSG00000070610	ENST00000378103	GBA2
ENSG00000070669	ENST00000394309	ASNS
ENSG00000070814	ENST00000650162	TCOF1
ENSG00000075223	ENST00000265361	SEMA3C
ENSG00000075785	ENST00000265062	RAB7A
ENSG00000076924	ENST00000358368	XAB2
ENSG00000078098	ENST00000462608	FAP
ENSG00000078177	ENST00000261435	N4BP2
ENSG00000078403	ENST00000631589	MLLT10
ENSG00000079263	ENST00000473711	SP140
ENSG00000080345	ENST00000444746	RIF1
ENSG00000081248	ENST00000367338	CACNA1S
ENSG00000081791	ENST00000432126	DELE1
ENSG00000083635	ENST00000379161	NUFIP1
ENSG00000083845	ENST00000601521	RPS5
ENSG00000084070	ENST00000435168	SMAP2
ENSG00000085276	ENST00000464456	MECOM
ENSG00000085978	ENST00000431917	ATG16L1
ENSG00000086712	ENST00000380122	TXLNG
ENSG00000087077	ENST00000200457	TRIP6
ENSG00000087245	ENST00000570308	MMP2
ENSG00000089327	ENST00000392218	FXYD5
ENSG00000090104	ENST00000367459	RGS1
ENSG00000090376	ENST00000261233	IRAK3
ENSG00000090612	ENST00000536435	ZNF268
ENSG00000090674	ENST00000264079	MCOLN1
ENSG00000095015	ENST00000399503	MAP3K1
ENSG00000095209	ENST00000434214	TMEM38B
ENSG00000095380	ENST00000210444	NANS
ENSG00000095574	ENST00000479103	IKZF5
ENSG00000096060	ENST00000357266	FKBP5
ENSG00000097096	ENST00000341460	SYDE2
ENSG00000099194	ENST00000370355	SCD
ENSG00000099624	ENST00000395633	ATP5F1D
ENSG00000100060	ENST00000356998	MFNG
ENSG00000100084	ENST00000340170	HIRA
ENSG00000100097	ENST00000215909	LGALS1
ENSG00000100316	ENST00000401609	RPL3
ENSG00000100335	ENST00000464629	MIEF1
ENSG00000100439	ENST00000428304	ABHD4
ENSG00000100503	ENST00000476352	NIN
ENSG00000101391	ENST00000427097	CDK5RAP1
ENSG00000102007	ENST00000376322	PLP2
ENSG00000102109	ENST00000218230	PCSK1N
ENSG00000102265	ENST00000218388	TIMP1
ENSG00000102802	ENST00000380482	MEDAG
ENSG00000102908	ENST00000426654	NFAT5
ENSG00000102931	ENST00000219204	ARL2BP
ENSG00000102996	ENST00000219271	MMP15
ENSG00000103254	ENST00000566525	FAM173A
ENSG00000103423	ENST00000262375	DNAJA3
ENSG00000103495	ENST00000545521	MAZ
ENSG00000103502	ENST00000219789	CDIPT
ENSG00000103549	ENST00000563909	RNF40
ENSG00000103657	ENST00000443617	HERC1
ENSG00000103852	ENST00000459771	TTC23
ENSG00000103942	ENST00000558090	HOMER2
ENSG00000104823	ENST00000601333	ECH1
ENSG00000104863	ENST00000391864	LIN7B
ENSG00000105372	ENST00000598742	RPS19
ENSG00000105404	ENST00000598057	RABAC1
ENSG00000105472	ENST00000250340	CLEC11A
ENSG00000105538	ENST00000601530	RASIP1
ENSG00000105640	ENST00000222247	RPL18A
ENSG00000105825	ENST00000222543	TFPI2
ENSG00000105835	ENST00000222553	NAMPT
ENSG00000105967	ENST00000265440	TFEC
ENSG00000106049	ENST00000265395	HIBADH
ENSG00000106278	ENST00000393386	PTPRZ1
ENSG00000106333	ENST00000223061	PCOLCE
ENSG00000106336	ENST00000461079	FBXO24
ENSG00000106511	ENST00000262041	MEOX2
ENSG00000106683	ENST00000418310	LIMK1
ENSG00000106701	ENST00000495708	FSD1L
ENSG00000106809	ENST00000262551	OGN
ENSG00000106819	ENST00000375544	ASPN
ENSG00000106823	ENST00000344604	ECM2
ENSG00000107020	ENST00000223864	PLGRKT
ENSG00000108021	ENST00000328090	FAM208B
ENSG00000108091	ENST00000263102	CCDC6
ENSG00000108100	ENST00000490012	CCNY
ENSG00000108219	ENST00000429989	TSPAN14
ENSG00000108387	ENST00000583114	2004-09-01
ENSG00000108439	ENST00000583599	PNPO
ENSG00000108551	ENST00000225688	RASD1
ENSG00000108588	ENST00000225726	CCDC47
ENSG00000108771	ENST00000589979	DHX58
ENSG00000108861	ENST00000226004	DUSP3
ENSG00000109381	ENST00000515489	ELF2
ENSG00000109771	ENST00000328559	LRP2BP
ENSG00000109917	ENST00000227322	ZPR1
ENSG00000110422	ENST00000525975	HIPK3
ENSG00000110697	ENST00000534749	PITPNM1
ENSG00000110700	ENST00000531008	RPS13
ENSG00000110713	ENST00000533346	NUP98
ENSG00000110811	ENST00000290510	P3H3
ENSG00000110852	ENST00000228438	CLEC2B
ENSG00000110888	ENST00000537553	CAPRIN2
ENSG00000110921	ENST00000539335	MVK
ENSG00000110931	ENST00000392474	CAMKK2
ENSG00000111344	ENST00000546530	RASAL1
ENSG00000111348	ENST00000228945	ARHGDIB
ENSG00000112578	ENST00000230340	BYSL
ENSG00000112655	ENST00000461389	PTK7
ENSG00000112699	ENST00000476972	GMDS
ENSG00000112769	ENST00000230538	LAMA4
ENSG00000113194	ENST00000510730	FAF2
ENSG00000113905	ENST00000468154	HRG
ENSG00000114054	ENST00000251654	PCCB
ENSG00000114098	ENST00000481646	ARMC8
ENSG00000114251	ENST00000474267	WNT5A
ENSG00000114423	ENST00000394030	CBLB
ENSG00000114767	ENST00000232888	RRP9
ENSG00000114779	ENST00000483233	ABHD14B
ENSG00000114904	ENST00000233027	NEK4
ENSG00000115073	ENST00000289228	ACTR1B
ENSG00000115361	ENST00000233710	ACADL
ENSG00000115380	ENST00000394555	EFEMP1
ENSG00000115649	ENST00000360507	CNPPD1
ENSG00000115760	ENST00000421745	BIRC6
ENSG00000115816	ENST00000234170	CEBPZ
ENSG00000115896	ENST00000428675	PLCL1
ENSG00000116127	ENST00000484298	ALMS1
ENSG00000116133	ENST00000649007	DHCR24
ENSG00000116641	ENST00000634495	DOCK7
ENSG00000116711	ENST00000367466	PLA2G4A
ENSG00000116741	ENST00000483295	RGS2
ENSG00000117143	ENST00000367926	UAP1
ENSG00000117479	ENST00000646596	SLC19A2
ENSG00000117592	ENST00000340385	PRDX6
ENSG00000117632	ENST00000513116	STMN1
ENSG00000117707	ENST00000471129	PROX1
ENSG00000118058	ENST00000534358	KMT2A
ENSG00000118495	ENST00000360537	PLAGL1
ENSG00000118515	ENST00000367858	SGK1
ENSG00000118855	ENST00000486568	MFSD1
ENSG00000119138	ENST00000377126	KLF9
ENSG00000119446	ENST00000417201	RBM18
ENSG00000119681	ENST00000261978	LTBP2
ENSG00000119917	ENST00000371818	IFIT3
ENSG00000119922	ENST00000638108	IFIT2
ENSG00000119927	ENST00000348367	GPAM
ENSG00000120057	ENST00000266066	SFRP5
ENSG00000120690	ENST00000498824	ELF1
ENSG00000121060	ENST00000648772	TRIM25
ENSG00000122176	ENST00000354955	FMOD
ENSG00000123505	ENST00000368885	AMD1
ENSG00000123636	ENST00000392782	BAZ2B
ENSG00000123684	ENST00000366997	LPGAT1
ENSG00000123933	ENST00000337190	MXD4
ENSG00000123989	ENST00000243776	CHPF
ENSG00000124209	ENST00000244040	RAB22A
ENSG00000124243	ENST00000358791	BCAS4
ENSG00000124256	ENST00000371173	ZBP1
ENSG00000124406	ENST00000514372	ATP8A1
ENSG00000124782	ENST00000379933	RREB1
ENSG00000124789	ENST00000262077	NUP153
ENSG00000125457	ENST00000325102	MIF4GD
ENSG00000125755	ENST00000598155	SYMPK
ENSG00000125901	ENST00000380325	MRPS26
ENSG00000126226	ENST00000337344	PCID2
ENSG00000126653	ENST00000540900	NSRP1
ENSG00000127083	ENST00000375550	OMD
ENSG00000128165	ENST00000395738	ADM2
ENSG00000128340	ENST00000249071	RAC2
ENSG00000128585	ENST00000421797	MKLN1
ENSG00000128928	ENST00000610693	IVD
ENSG00000129128	ENST00000503362	SPCS3
ENSG00000129562	ENST00000250498	DAD1
ENSG00000130054	ENST00000252338	FAM155B
ENSG00000130313	ENST00000252603	PGLS
ENSG00000130402	ENST00000588618	ACTN4
ENSG00000130779	ENST00000361654	CLIP1
ENSG00000131013	ENST00000253329	PPIL4
ENSG00000131435	ENST00000253754	PDLIM4
ENSG00000131873	ENST00000254190	CHSY1
ENSG00000131910	ENST00000254227	NR0B2
ENSG00000132109	ENST00000533692	TRIM21
ENSG00000132432	ENST00000395535	SEC61G
ENSG00000132467	ENST00000254803	UTP3
ENSG00000132530	ENST00000573760	XAF1
ENSG00000133069	ENST00000358024	TMCC2
ENSG00000133316	ENST00000536401	WDR74
ENSG00000133800	ENST00000256178	LYVE1
ENSG00000134058	ENST00000506563	CDK7
ENSG00000134121	ENST00000256509	CHL1
ENSG00000134186	ENST00000370025	PRPF38B
ENSG00000134202	ENST00000361066	GSTM3
ENSG00000134321	ENST00000474872	RSAD2
ENSG00000134326	ENST00000256722	CMPK2
ENSG00000134698	ENST00000373210	AGO4
ENSG00000134825	ENST00000535042	TMEM258
ENSG00000135114	ENST00000257570	OASL
ENSG00000135144	ENST00000548759	DTX1
ENSG00000135269	ENST00000358204	TES
ENSG00000135333	ENST00000369303	EPHA7
ENSG00000135837	ENST00000367607	CEP350
ENSG00000135845	ENST00000489002	PIGC
ENSG00000135912	ENST00000457313	TTLL4
ENSG00000135916	ENST00000457215	ITM2C
ENSG00000136159	ENST00000258662	NUDT15
ENSG00000136425	ENST00000258930	CIB2
ENSG00000136522	ENST00000476781	MRPL47
ENSG00000136830	ENST00000373314	FAM129B
ENSG00000136848	ENST00000394340	DAB2IP
ENSG00000137077	ENST00000259607	CCL21
ENSG00000137161	ENST00000372836	CNPY3
ENSG00000137364	ENST00000309983	TPMT
ENSG00000137404	ENST00000495946	NRM
ENSG00000137501	ENST00000532995	SYTL2
ENSG00000137573	ENST00000525061	SULF1
ENSG00000137672	ENST00000344327	TRPC6
ENSG00000137726	ENST00000260282	FXYD6
ENSG00000137752	ENST00000532439	CASP1
ENSG00000137959	ENST00000452835	IFI44L
ENSG00000138050	ENST00000460072	THUMPD2
ENSG00000138074	ENST00000461757	SLC5A6
ENSG00000138085	ENST00000380171	ATRAID
ENSG00000138496	ENST00000477522	PARP9
ENSG00000138604	ENST00000559798	GLCE
ENSG00000138646	ENST00000264350	HERC5
ENSG00000138722	ENST00000394980	MMRN1
ENSG00000138764	ENST00000316355	CCNG2
ENSG00000138771	ENST00000296043	SHROOM3
ENSG00000138785	ENST00000394735	INTS12
ENSG00000139329	ENST00000266718	LUM
ENSG00000139517	ENST00000316334	LNX2
ENSG00000139641	ENST00000551790	ESYT1
ENSG00000139826	ENST00000375898	ABHD13
ENSG00000139842	ENST00000617546	CUL4A
ENSG00000140320	ENST00000561234	BAHD1
ENSG00000140374	ENST00000557943	ETFA
ENSG00000141101	ENST00000268802	NOB1
ENSG00000141526	ENST00000584689	SLC16A3
ENSG00000141639	ENST00000400384	MAPK4
ENSG00000142065	ENST00000270001	ZFP14
ENSG00000142227	ENST00000599704	EMP3
ENSG00000142327	ENST00000451363	RNPEPL1
ENSG00000142534	ENST00000600027	RPS11
ENSG00000142552	ENST00000270645	RCN3
ENSG00000143079	ENST00000271277	CTTNBP2NL
ENSG00000143669	ENST00000389793	LYST
ENSG00000143870	ENST00000272227	PDIA6
ENSG00000144366	ENST00000409843	GULP1
ENSG00000144426	ENST00000497505	NBEAL1
ENSG00000144730	ENST00000296318	IL17RD
ENSG00000144810	ENST00000463753	COL8A1
ENSG00000144909	ENST00000296220	OSBPL11
ENSG00000145632	ENST00000274289	PLK2
ENSG00000146112	ENST00000615892	PPP1R18
ENSG00000146872	ENST00000582809	TLK2
ENSG00000147118	ENST00000376943	ZNF182
ENSG00000147592	ENST00000522447	LACTB2
ENSG00000148400	ENST00000277541	NOTCH1
ENSG00000149451	ENST00000466620	ADAM33
ENSG00000149480	ENST00000278823	MTA2
ENSG00000149534	ENST00000524868	MS4A2
ENSG00000149591	ENST00000392951	TAGLN
ENSG00000150990	ENST00000542400	DHX37
ENSG00000151490	ENST00000281171	PTPRO
ENSG00000152520	ENST00000503791	PAN3
ENSG00000152583	ENST00000282470	SPARCL1
ENSG00000152778	ENST00000371795	IFIT5
ENSG00000152904	ENST00000488594	GGPS1
ENSG00000153162	ENST00000283147	BMP6
ENSG00000153707	ENST00000381196	PTPRD
ENSG00000153993	ENST00000284136	SEMA3D
ENSG00000154114	ENST00000529397	TBCEL
ENSG00000154263	ENST00000522787	ABCA10
ENSG00000154429	ENST00000366687	CCSAP
ENSG00000154548	ENST00000452027	SRSF12
ENSG00000154710	ENST00000607882	RABGEF1
ENSG00000155097	ENST00000518857	ATP6V1C1
ENSG00000155962	ENST00000369449	CLIC2
ENSG00000156261	ENST00000432178	CCT8
ENSG00000156453	ENST00000287008	PCDH1
ENSG00000157601	ENST00000490220	MX1
ENSG00000157613	ENST00000621158	CREB3L1
ENSG00000157741	ENST00000486663	UBN2
ENSG00000158008	ENST00000481377	EXTL1
ENSG00000158163	ENST00000327532	DZIP1L
ENSG00000158201	ENST00000289119	ABHD3
ENSG00000158856	ENST00000522148	DMTN
ENSG00000159199	ENST00000355938	ATP5MC1
ENSG00000159267	ENST00000336648	HLCS
ENSG00000160396	ENST00000291823	HIPK4
ENSG00000160710	ENST00000368474	ADAR
ENSG00000160803	ENST00000368309	UBQLN4
ENSG00000161016	ENST00000534781	RPL8
ENSG00000161204	ENST00000429586	ABCF3
ENSG00000161533	ENST00000293217	ACOX1
ENSG00000162458	ENST00000496928	FBLIM1
ENSG00000162461	ENST00000294454	SLC25A34
ENSG00000162576	ENST00000474033	MXRA8
ENSG00000162711	ENST00000391828	NLRP3
ENSG00000162772	ENST00000366981	ATF3
ENSG00000162819	ENST00000340934	BROX
ENSG00000163463	ENST00000463527	KRTCAP2
ENSG00000163479	ENST00000295702	SSR2
ENSG00000163635	ENST00000487717	ATXN7
ENSG00000163811	ENST00000407426	WDR43
ENSG00000163825	ENST00000296142	RTP3
ENSG00000163840	ENST00000296161	DTX3L
ENSG00000163902	ENST00000296255	RPN1
ENSG00000163909	ENST00000372852	HEYL
ENSG00000163938	ENST00000479230	GNL3
ENSG00000164117	ENST00000393674	FBXO8
ENSG00000164122	ENST00000296525	ASB5
ENSG00000164124	ENST00000505049	TMEM144
ENSG00000164128	ENST00000296533	NPY1R
ENSG00000164327	ENST00000357387	RICTOR
ENSG00000164402	ENST00000378701	2008-09-01
ENSG00000164442	ENST00000367651	CITED2
ENSG00000165029	ENST00000374736	ABCA1
ENSG00000165030	ENST00000297689	NFIL3
ENSG00000165092	ENST00000297785	ALDH1A1
ENSG00000165271	ENST00000353159	NOL6
ENSG00000165272	ENST00000297991	AQP3
ENSG00000165949	ENST00000614204	IFI27
ENSG00000166033	ENST00000648167	HTRA1
ENSG00000166140	ENST00000570108	ZFYVE19
ENSG00000166326	ENST00000299413	TRIM44
ENSG00000166347	ENST00000340533	CYB5A
ENSG00000166348	ENST00000418501	USP54
ENSG00000166913	ENST00000353703	YWHAB
ENSG00000167258	ENST00000584632	CDK12
ENSG00000167632	ENST00000648948	TRAPPC9
ENSG00000167703	ENST00000301335	SLC43A2
ENSG00000167778	ENST00000301463	SPRYD3
ENSG00000167779	ENST00000548547	IGFBP6
ENSG00000167797	ENST00000301488	CDK2AP2
ENSG00000167962	ENST00000562988	ZNF598
ENSG00000168056	ENST00000322147	LTBP3
ENSG00000168066	ENST00000377387	SF1
ENSG00000168077	ENST00000337221	SCARA3
ENSG00000168542	ENST00000304636	COL3A1
ENSG00000168569	ENST00000527073	TMEM223
ENSG00000168724	ENST00000648817	DNAJC21
ENSG00000169136	ENST00000595125	ATF5
ENSG00000169245	ENST00000306602	CXCL10
ENSG00000169288	ENST00000315567	MRPL1
ENSG00000170191	ENST00000304788	NANP
ENSG00000170759	ENST00000302418	KIF5B
ENSG00000170955	ENST00000532354	CAVIN3
ENSG00000171016	ENST00000302000	PYGO1
ENSG00000171345	ENST00000361566	KRT19
ENSG00000171443	ENST00000589521	ZNF524
ENSG00000171509	ENST00000460056	RXFP1
ENSG00000171861	ENST00000304478	MRM3
ENSG00000172269	ENST00000409993	DPAGT1
ENSG00000172340	ENST00000493112	SUCLG2
ENSG00000172578	ENST00000341319	KLHL6
ENSG00000172590	ENST00000557543	MRPL52
ENSG00000172731	ENST00000355790	LRRC20
ENSG00000172819	ENST00000425354	RARG
ENSG00000172830	ENST00000308127	SSH3
ENSG00000173227	ENST00000393946	SYT12
ENSG00000173456	ENST00000311413	RNF26
ENSG00000173821	ENST00000508628	RNF213
ENSG00000173889	ENST00000484068	PHC3
ENSG00000174010	ENST00000328046	KLHL15
ENSG00000174059	ENST00000310833	CD34
ENSG00000174173	ENST00000309922	TRMT10C
ENSG00000174197	ENST00000568630	MGA
ENSG00000174231	ENST00000571958	PRPF8
ENSG00000174579	ENST00000309993	MSL2
ENSG00000174738	ENST00000312521	NR1D2
ENSG00000174837	ENST00000250572	ADGRE1
ENSG00000174840	ENST00000487257	PDE12
ENSG00000175104	ENST00000526995	TRAF6
ENSG00000175182	ENST00000450976	FAM131A
ENSG00000175309	ENST00000308158	PHYKPL
ENSG00000175348	ENST00000309134	TMEM9B
ENSG00000175550	ENST00000312515	DRAP1
ENSG00000175573	ENST00000438576	C11orf68
ENSG00000175938	ENST00000318663	ORAI3
ENSG00000176623	ENST00000517710	RMDN1
ENSG00000177294	ENST00000321535	FBXO39
ENSG00000177971	ENST00000314852	IMP3
ENSG00000178053	ENST00000491767	MLF1
ENSG00000178301	ENST00000528638	AQP11
ENSG00000180096	ENST00000321367	SEPT1
ENSG00000180879	ENST00000320857	SSR4
ENSG00000181827	ENST00000559847	RFX7
ENSG00000182179	ENST00000333486	UBA7
ENSG00000182195	ENST00000370526	LDOC1
ENSG00000182446	ENST00000331134	NPLOC4
ENSG00000182810	ENST00000332395	DDX28
ENSG00000183087	ENST00000608763	GAS6
ENSG00000183354	ENST00000436015	KIAA2026
ENSG00000183486	ENST00000330714	MX2
ENSG00000183530	ENST00000330495	PRR14L
ENSG00000183605	ENST00000490417	SFXN4
ENSG00000183779	ENST00000331569	ZNF703
ENSG00000183808	ENST00000399300	RBM12B
ENSG00000184517	ENST00000570010	ZFP1
ENSG00000184840	ENST00000332598	TMED9
ENSG00000184897	ENST00000333762	H1FX
ENSG00000185104	ENST00000396153	FAF1
ENSG00000185112	ENST00000329759	FAM43A
ENSG00000185585	ENST00000331715	OLFML2A
ENSG00000185745	ENST00000371804	IFIT1
ENSG00000185896	ENST00000332556	LAMP1
ENSG00000185909	ENST00000332780	KLHDC8B
ENSG00000186184	ENST00000626929	POLR1D
ENSG00000186468	ENST00000296674	RPS23
ENSG00000186469	ENST00000553432	GNG2
ENSG00000186765	ENST00000417245	FSCN2
ENSG00000187109	ENST00000544816	NAP1L1
ENSG00000187244	ENST00000270233	BCAM
ENSG00000187492	ENST00000462108	CDHR4
ENSG00000187555	ENST00000344836	USP7
ENSG00000187616	ENST00000339996	MYMK
ENSG00000187753	ENST00000339137	C9orf153
ENSG00000187840	ENST00000338825	EIF4EBP1
ENSG00000188647	ENST00000377200	PTAR1
ENSG00000188706	ENST00000357166	ZDHHC9
ENSG00000188906	ENST00000416796	LRRK2
ENSG00000189057	ENST00000528234	FAM111B
ENSG00000196083	ENST00000072516	IL1RAP
ENSG00000196230	ENST00000327892	TUBB
ENSG00000196586	ENST00000369985	MYO6
ENSG00000196704	ENST00000359904	AMZ2
ENSG00000196975	ENST00000418066	ANXA4
ENSG00000197019	ENST00000357949	SERTAD1
ENSG00000197223	ENST00000355848	C1D
ENSG00000197451	ENST00000358344	HNRNPAB
ENSG00000197461	ENST00000402802	PDGFA
ENSG00000197535	ENST00000399231	MYO5A
ENSG00000198040	ENST00000543758	ZNF84
ENSG00000198498	ENST00000509657	TMA16
ENSG00000198542	ENST00000376180	ITGBL1
ENSG00000198625	ENST00000470797	MDM4
ENSG00000198746	ENST00000445019	GPATCH3
ENSG00000198799	ENST00000361127	LRIG2
ENSG00000198900	ENST00000361337	TOP1
ENSG00000198932	ENST00000361600	GPRASP1
ENSG00000198938	ENST00000362079	MT-CO3
ENSG00000198964	ENST00000361781	SGMS1
ENSG00000204103	ENST00000373313	MAFB
ENSG00000204308	ENST00000375094	RNF5
ENSG00000205038	ENST00000378402	PKHD1L1
ENSG00000205639	ENST00000406420	MFSD2B
ENSG00000205981	ENST00000382564	DNAJC19
ENSG00000206190	ENST00000356865	ATP10A
ENSG00000206538	ENST00000637106	VGLL3
ENSG00000213066	ENST00000366847	FGFR1OP
ENSG00000213079	ENST00000367178	SCAF8
ENSG00000213780	ENST00000259895	GTF2H4
ENSG00000215218	ENST00000399816	UBE2QL1
ENSG00000215301	ENST00000644876	DDX3X
ENSG00000221887	ENST00000408945	HMSD
ENSG00000221914	ENST00000380737	PPP2R2A
ENSG00000244038	ENST00000602624	DDOST
ENSG00000253368	ENST00000522111	TRNP1
ENSG00000253729	ENST00000314191	PRKDC
ENSG00000257315	ENST00000550078	ZBED6
ENSG00000259431	ENST00000555446	THTPA
ENSG00000275004	ENST00000626650	ZNF280B
ENSG00000282608	ENST00000241356	ADORA3
